# Supplementary material for: Human DNA from the oldest Eneolithic cemetery in Nalchik points the spread of farming from the Caucasus to the Eastern European steppes
Source: iScience. 2024 Oct 16;27(11):110963. doi: 10.1016/j.isci.2024.110963 (PMC11576401; doi:10.1016/j.isci.2024.110963)
Supplement: Table S2. A list of samples for PCA and Admixture analyses, related to Figure 2–3 [file mmc2.xlsx]

## Sheet: Supplementary Table 2
SampleID	Group	SamplePCA	lon	lat
AfontovaGora3_noUDG_d	AfontovaGora	AfontovaGora3_d	56.05	92.87
I6561	Alexandria	I6561	49.5407	37.698
ALX002	Alkhantepe	ALX002	39.3607	48.4614
I0723	Anatolia_Neolithic	I0723	40.26	29.65
I0724	Anatolia_Neolithic	I0724	40.26	29.65
I0725	Anatolia_Neolithic	I0725	40.26	29.65
I0726	Anatolia_Neolithic	I0726	40.26	29.65
I0727	Anatolia_Neolithic	I0727	40.26	29.65
I3931	ARM_Aknashen_N	I3931	40.1009	44.2905
I3930	ARM_Masis_Blur_N	I3930	40.1515	44.7043
I1631	Armenia_Areni	I1631	39.73	45.2
I1632	Armenia_Areni	I1632	39.73	45.2
I1634	Armenia_Areni	I1634	39.73	45.2
I1407	Armenia_C	I1407	39.73	45.2
I1409	Armenia_C	I1409	39.73	45.2
I1633	Armenia_Kalavan	I1633	40.65	45.1167
I1635	Armenia_Kalavan	I1635	40.65	45.1167
ARM001	Armenia_Kaps	ARM001	40.8667	43.7167
ARM002	Armenia_Kaps	ARM002	40.8667	43.7167
I1658	Armenia_Talin	I1658	40.383	43.8737
ART004	Arslantepe	ART004	38.3819	38.3611
ART005	Arslantepe	ART005	38.3819	38.3611
ART012	Arslantepe	ART012	38.3819	38.3611
ART014	Arslantepe	ART014	38.3819	38.3611
ART015	Arslantepe	ART015	38.3819	38.3611
ART017	Arslantepe	ART017	38.3819	38.3611
ART018	Arslantepe	ART018	38.3819	38.3611
ART019	Arslantepe	ART019	38.3819	38.3611
ART022	Arslantepe	ART022	38.3819	38.3611
ART023	Arslantepe	ART023	38.3819	38.3611
ART024	Arslantepe	ART024	38.3819	38.3611
ART026	Arslantepe	ART026	38.3819	38.3611
ART032	Arslantepe	ART032	38.3819	38.3611
ART038	Arslantepe	ART038	38.3819	38.3611
ART039	Arslantepe	ART039	38.3819	38.3611
ART042	Arslantepe	ART042	38.3819	38.3611
MTT001	AZE_N	MTT001	40.9419	45.8328
POT002	AZE_N	POT002	39.5186	48.65
I11949	Barcin_N	I11949	40.3	29.5667
I0854	Barcin_N	I0854	40.3037	29.6085
I8955	Bestansur_PPN	I8955	35.3767	45.6456
I0704	Bulgaria_N	I0704	43.1609	25.8834
I1298	Bulgaria_N	I1298	43.3743	23.7293
I2529	Bulgaria_N	I2529	42.1	25.75
KBD001	Caucasus_LBA_Dolmen	KBD001	43.8263	42.7162
KK1_noUDG.SG	CHG	KK1	42.28	43.28
SATP_noUDG.SG	CHG	SATP	42.38	42.59
I4207	CYP_PPNB	I4207	34.83	32.4
I4209	CYP_PPNB	I4209	34.83	32.4
I4210	CYP_PPNB	I4210	34.83	32.4
I4110	DereivkaI	I4110	48.9142	33.7649
I4111	DereivkaI	I4111	48.9142	33.7649
I4112	DereivkaI	I4112	48.9142	33.7649
I4114	DereivkaI	I4114	48.9142	33.7649
I5875	DereivkaI	I5875	48.9142	33.7649
I5878	DereivkaI	I5878	48.9142	33.7649
I5879	DereivkaI	I5879	48.9142	33.7649
I5881	DereivkaI	I5881	48.9142	33.7649
I5882	DereivkaI	I5882	48.9142	33.7649
I5883	DereivkaI	I5883	48.9142	33.7649
I5884	DereivkaI	I5884	48.9142	33.7649
I5885	DereivkaI	I5885	48.9142	33.7649
I5886	DereivkaI	I5886	48.9142	33.7649
I5888	DereivkaI	I5888	48.9142	33.7649
I5889	DereivkaI	I5889	48.9142	33.7649
I5890	DereivkaI	I5890	48.9142	33.7649
I5891	DereivkaI	I5891	48.9142	33.7649
I5892	DereivkaI	I5892	48.9142	33.7649
I5893	DereivkaI	I5893	48.9142	33.7649
I0061	EHG	I0061	61.65	35.65
I0211	EHG	I0211	61.65	35.65
I0963	EHG	I0963	61.2643	38.9052
UzOO77	EHG	UzOO77	62.046	35.364
KFH2_KFH002.A0101	Feldman_PPNB	KFH2	32.7037	35.2683
BAJ001_BAJ001.A0101	Feldman_PPNB	BAJ001	30.4153	35.4625
I1290	Ganj Dareh	I1290	34.45	48.116
I1944	Ganj Dareh	I1944	34.45	48.116
I1945	Ganj Dareh	I1945	34.45	48.116
I1949	Ganj Dareh	I1949	34.45	48.116
I1951	Ganj Dareh	I1951	34.45	48.116
I1955	Ganj Dareh	I1955	34.45	48.116
I1293_noUDG_d	Iran_HotuIIIb	I1293	35.591	53.501
I1704	JOR_PPNB	I1704	31.988	35.976
I1707	JOR_PPNB	I1707	31.988	35.976
I1727	JOR_PPNB	I1727	31.988	35.976
I0122	Khvalynsk	I0122	52.3534	48.0784
I0433	Khvalynsk	I0433	52.3534	48.0784
I0434	Khvalynsk	I0434	52.3534	48.0784
VEK007	Kura-Araxes	VEK007	42.1798	48.0661
MK5004	Late Maykop	MK5004	43.9054	43.5219
MK5008	Late Maykop	MK5008	43.9054	43.5219
I0124	Lebyazhinka	I0124	53.6806	50.6753
I0867	Levant_PPN	I0867	31.79	35.168
I1414	Levant_PPN	I1414	31.988	35.976
I1415	Levant_PPN	I1415	31.988	35.976
I1679	Levant_PPN	I1679	31.988	35.976
I1699	Levant_PPN	I1699	31.988	35.976
I1700	Levant_PPN	I1700	31.988	35.976
I1701	Levant_PPN	I1701	31.988	35.976
I1709	Levant_PPN	I1709	31.988	35.976
I1710	Levant_PPN	I1710	31.988	35.976
I8554	Levant_PPN	I8554	31.988	35.976
I1720_noUDG	Maikop	I1720	43.6863	43.6459
OSS001	Maikop	OSS001	43.0844	44.6327
I8432	Mardin_PPN	I8432	37.5262	41.8452
NL1.2.2	Nalchik	NL1.2.2	43.2907	43.3625
I6445	Nemrik_PPN	I6445	36.7167	42.85
I6457	Nemrik_PPN	I6457	36.7167	42.85
I6266	Novosvobodnaya	I6266	44.385	40.3946
I6267	Novosvobodnaya	I6267	44.385	40.3946
I6268	Novosvobodnaya	I6268	44.385	40.3946
I6272	Novosvobodnaya	I6272	44.385	40.3946
RISE1252_noUDG.SG	Poland_GlobularAmphora	RISE1252	50.8	21.5
RISE1241_noUDG.SG	Poland_GlobularAmphora	RISE1241	50.6	21.7
RISE1250_noUDG.SG	Poland_GlobularAmphora	RISE1250	50.6	21.7
PG2001	Progress2	PG2001	43.8227	43.3503
PG2002	Progress2	PG2002	43.8227	43.3503
PG2004	Progress2	PG2004	43.8227	43.3503
BU2001	Russia_North_Caucasus	BU2001	44.0236	42.8185
GW1001	Russia_North_Caucasus	GW1001	44.0319	43.13
I1723_noUDG	Russia_North_Caucasus	I1723	44.0319	43.13
I2051	Russia_North_Caucasus	I2051	44.5833	38.1667
LYG001	Russia_North_Caucasus	LYG001	44.0534	43.2103
MK5009	Russia_North_Caucasus	MK5009	43.9054	43.5219
RK1003	Russia_North_Caucasus	RK1003	45.5372	41.1165
KDC001	Russia_North_Caucasus_MBA	KDC001	43.354	43.7219
KDC002	Russia_North_Caucasus_MBA	KDC002	43.354	43.7219
I1665	Seh Gabi_MA	I1665	34.5	47.96
I1674	Seh Gabi_MA	I1674	34.5	47.96
I1661	Seh Gabi_MB	I1661	34.5	47.96
I1662	Seh Gabi_MB	I1662	34.5	47.96
I1670	Seh Gabi_MB	I1670	34.5	47.96
I2516	Shanida_N	I2516	36.8006	44.2433
I3882	Shanida_N	I3882	36.8006	44.2433
I3883	Shanida_N	I3883	36.8006	44.2433
AY2003	Steppe_Maikop	AY2003	45.6883	43.2646
SA6001	Steppe_Maikop	SA6001	45.7257	43.9869
SA6004	Steppe_Maikop	SA6004	45.7257	43.9869
I1926	Trypillia	I1926	48.7225	25.8808
Ash129_noUDG.SG	TUR_C_AsklHoyuk_PPN	Ash129	38.3482	34.2303
Ash131_noUDG.SG	TUR_C_AsklHoyuk_PPN	Ash131	38.3482	34.2303
Ash133_noUDG.SG	TUR_C_AsklHoyuk_PPN	Ash133	38.3482	34.2303
Ash136_noUDG.SG	TUR_C_AsklHoyuk_PPN	Ash136	38.3482	34.2303
ZHAG_BON004.A0101_Luk10	TUR_C_Boncuklu_PPN	ZHAG_BON004	37.75	32.8667
ZHAJ_BON034.A0101_Luk9	TUR_C_Boncuklu_PPN	ZHAJ_BON034	37.75	32.8667
ZHJ_BON024.A0101_Luk84	TUR_C_Boncuklu_PPN	ZHJ_BON024	37.75	32.8667
ZKO_BON001.A0101_Luk7	TUR_C_Boncuklu_PPN	ZKO_BON001	37.75	32.8667
ZMOJ_BON014.A0101_Luk21	TUR_C_Boncuklu_PPN	ZMOJ_BON014	37.75	32.8667
Bon001_noUDG.WGC	TUR_C_Boncuklu_PPN	Bon001	37.7519	32.8649
Bon002_noUDG.WGC	TUR_C_Boncuklu_PPN	Bon002	37.7519	32.8649
Bon004_noUDG.WGC	TUR_C_Boncuklu_PPN	Bon004	37.7519	32.8649
Bon005_noUDG.WGC	TUR_C_Boncuklu_PPN	Bon005	37.7519	32.8649
I0707	TUR_Marmara_Barcin_N	I0707	40.3037	29.57
I0708	TUR_Marmara_Barcin_N	I0708	40.3037	29.57
I0709	TUR_Marmara_Barcin_N	I0709	40.3037	29.57
I0736	TUR_Marmara_Barcin_N	I0736	40.3037	29.57
I0744	TUR_Marmara_Barcin_N	I0744	40.3037	29.57
I0745	TUR_Marmara_Barcin_N	I0745	40.3037	29.57
I0746	TUR_Marmara_Barcin_N	I0746	40.3037	29.57
I1096	TUR_Marmara_Barcin_N	I1096	40.3037	29.57
I1097	TUR_Marmara_Barcin_N	I1097	40.3037	29.57
I1098	TUR_Marmara_Barcin_N	I1098	40.3037	29.57
I1099	TUR_Marmara_Barcin_N	I1099	40.3037	29.57
I1100	TUR_Marmara_Barcin_N	I1100	40.3037	29.57
I1101	TUR_Marmara_Barcin_N	I1101	40.3037	29.57
I1102	TUR_Marmara_Barcin_N	I1102	40.3037	29.57
I1103	TUR_Marmara_Barcin_N	I1103	40.3037	29.57
I1579	TUR_Marmara_Barcin_N	I1579	40.3	29.5667
I1580	TUR_Marmara_Barcin_N	I1580	40.3037	29.6085
I1581	TUR_Marmara_Barcin_N	I1581	40.3037	29.6085
I1583	TUR_Marmara_Barcin_N	I1583	40.3037	29.6085
I1585	TUR_Marmara_Barcin_N	I1585	40.3	29.5667
CCH144_noUDG.SG	Turkey_Catalhoyuk_N_Ceramic	CCH144	37.6661	32.8257
CCH285_noUDG.SG	Turkey_Catalhoyuk_N_Ceramic	CCH285	37.6661	32.8257
CCH289_noUDG.SG	Turkey_Catalhoyuk_N_Ceramic	CCH289	37.6661	32.8257
CCH294_noUDG.SG	Turkey_Catalhoyuk_N_Ceramic	CCH294	37.6661	32.8257
CCH311_noUDG.SG	Turkey_Catalhoyuk_N_Ceramic	CCH311	37.6661	32.8257
cth006_noUDG.SG	Turkey_Catalhoyuk_N_Ceramic	cth006	37.6661	32.8257
cth217_noUDG.SG	Turkey_Catalhoyuk_N_Ceramic	cth217	37.6661	32.8257
cth728_noUDG.SG	Turkey_Catalhoyuk_N_Ceramic	cth728	37.6661	32.8257
cth739_noUDG.SG	Turkey_Catalhoyuk_N_Ceramic	cth739	37.6661	32.8257
cth747_noUDG.SG	Turkey_Catalhoyuk_N_Ceramic	cth747	37.6661	32.8257
pch034_noUDG.SG	Turkey_Catalhoyuk_N_Ceramic	pch034	37.6661	32.8257
I2111	Ukraine_Eneolithic_Trypillia	I2111	48.7225	25.8808
I3151	Ukraine_Eneolithic_Trypillia	I3151	48.7225	25.8808
ILK001	Ukraine_GlobularAmphora	ILK001	49.5578	27.6886
ILK003	Ukraine_GlobularAmphora	ILK003	49.5578	27.6886
I1733	Ukraine_Mesolithic	I1733	47.4342	35.2764
I1763	Ukraine_Mesolithic	I1763	47.4342	35.2764
I1819	Ukraine_Mesolithic	I1819	47.4342	35.2764
I5876	Ukraine_Mesolithic	I5876	48.9142	33.7649
I1738	Ukraine_N	I1738	48.1333	35.0833
I3714	Ukraine_N	I3714	47.9543	35.3893
I3715	Ukraine_N	I3715	47.9543	35.3893
I3717	Ukraine_N	I3717	48.9142	33.7649
I3718	Ukraine_N	I3718	48.9142	33.7649
I3719	Ukraine_N	I3719	48.9142	33.7649
I1722	Unakozovskaya	I1722	44.2506	40.2192
I2055	Unakozovskaya	I2055	44.2506	40.2192
I2056	Unakozovskaya	I2056	44.2506	40.2192
VJ1001	Vonjucka1	VJ1001	44.02	43.1555
Bichon_noUDG.SG	WHG	Bichon	47.1	6.87
I0001	WHG	I0001	49.81	6.4
I1507	WHG	I1507	47.5592	20.7212
I4971	WHG	I4971	47.5592	20.7212
Villabruna_noUDG	WHG	Villabruna	46.15	12.21
Tep006_noUDG.WGC	TUR_C_Tepecik-Ciftlik_N	Tep006	38.1722	34.4939
Tep002_noUDG.WGC	TUR_C_Tepecik-Ciftlik_N	Tep002	38.1722	34.4939
Tep003_noUDG.WGC	TUR_C_Tepecik-Ciftlik_N	Tep003	38.1722	34.4939
Tep004_noUDG.WGC	TUR_C_Tepecik-Ciftlik_N	Tep004	38.1722	34.4939
I4660	SRB_Iron_Gates_HG	I4660	44.5337	22.0503
I4870	SRB_Iron_Gates_HG	I4870	44.5337	22.0503
I4871	SRB_Iron_Gates_HG	I4871	44.5337	22.0503
I4872	SRB_Iron_Gates_HG	I4872	44.5337	22.0503
I4873	SRB_Iron_Gates_HG	I4873	44.5337	22.0503
I4874	SRB_Iron_Gates_HG	I4874	44.5337	22.0503
I4875	SRB_Iron_Gates_HG	I4875	44.5337	22.0503
I4876	SRB_Iron_Gates_HG	I4876	44.5337	22.0503
I4877	SRB_Iron_Gates_HG	I4877	44.5337	22.0503
I4878	SRB_Iron_Gates_HG	I4878	44.5337	22.0503
I4880	SRB_Iron_Gates_HG	I4880	44.5337	22.0503
I4915	SRB_Iron_Gates_HG	I4915	44.6403	22.3033
I4916	SRB_Iron_Gates_HG	I4916	44.6403	22.3033
I4917	SRB_Iron_Gates_HG	I4917	44.6403	22.3033
I5233	SRB_Iron_Gates_HG	I5233	44.5959	22.0106
I5234	SRB_Iron_Gates_HG	I5234	44.5959	22.0106
I5235	SRB_Iron_Gates_HG	I5235	44.5959	22.0106
I5236	SRB_Iron_Gates_HG	I5236	44.5959	22.0106
I5237	SRB_Iron_Gates_HG	I5237	44.5959	22.0106
I5238	SRB_Iron_Gates_HG	I5238	44.5959	22.0106
I5239	SRB_Iron_Gates_HG	I5239	44.5959	22.0106
I5240	SRB_Iron_Gates_HG	I5240	44.5959	22.0106
I5242	SRB_Iron_Gates_HG	I5242	44.5959	22.0106
I5244	SRB_Iron_Gates_HG	I5244	44.5959	22.0106
I5401	SRB_Iron_Gates_HG	I5401	44.6403	22.3033
I5402	SRB_Iron_Gates_HG	I5402	44.6403	22.3033
I5407	SRB_Iron_Gates_HG	I5407	44.5529	22.0276
I5771	SRB_Iron_Gates_HG	I5771	44.5337	22.0503
I5772	SRB_Iron_Gates_HG	I5772	44.5337	22.0503
I5409	SRB_Iron_Gates_HG	I5409	44.5959	22.0106
I4657	SRB_Iron_Gates_HG	I4657	44.5337	22.0503
I4881	SRB_Iron_Gates_HG	I4881	44.5337	22.0503
I4914	SRB_Iron_Gates_HG	I4914	44.6403	22.3033
I5773	SRB_Iron_Gates_HG	I5773	44.5337	22.0503

## Sheet: Supplementary Table 2_modern
SampleID	Group	SamplePCA	lon	lat
AfontovaGora3_noUDG_d	AfontovaGora	AfontovaGora3_d	56.05	92.87
I6561	Alexandria	I6561	49.5407	37.698
ALX002	Alkhantepe	ALX002	39.3607	48.4614
I0723	Anatolia_Neolithic	I0723	40.26	29.65
I0724	Anatolia_Neolithic	I0724	40.26	29.65
I0725	Anatolia_Neolithic	I0725	40.26	29.65
I0726	Anatolia_Neolithic	I0726	40.26	29.65
I0727	Anatolia_Neolithic	I0727	40.26	29.65
I3931	ARM_Aknashen_N	I3931	40.1009	44.2905
I3930	ARM_Masis_Blur_N	I3930	40.1515	44.7043
I1631	Armenia_Areni	I1631	39.73	45.2
I1632	Armenia_Areni	I1632	39.73	45.2
I1634	Armenia_Areni	I1634	39.73	45.2
I1407	Armenia_C	I1407	39.73	45.2
I1409	Armenia_C	I1409	39.73	45.2
I1633	Armenia_Kalavan	I1633	40.65	45.1167
I1635	Armenia_Kalavan	I1635	40.65	45.1167
ARM001	Armenia_Kaps	ARM001	40.8667	43.7167
ARM002	Armenia_Kaps	ARM002	40.8667	43.7167
I1658	Armenia_Talin	I1658	40.383	43.8737
ART004	Arslantepe	ART004	38.3819	38.3611
ART005	Arslantepe	ART005	38.3819	38.3611
ART012	Arslantepe	ART012	38.3819	38.3611
ART014	Arslantepe	ART014	38.3819	38.3611
ART015	Arslantepe	ART015	38.3819	38.3611
ART017	Arslantepe	ART017	38.3819	38.3611
ART018	Arslantepe	ART018	38.3819	38.3611
ART019	Arslantepe	ART019	38.3819	38.3611
ART022	Arslantepe	ART022	38.3819	38.3611
ART023	Arslantepe	ART023	38.3819	38.3611
ART024	Arslantepe	ART024	38.3819	38.3611
ART026	Arslantepe	ART026	38.3819	38.3611
ART032	Arslantepe	ART032	38.3819	38.3611
ART038	Arslantepe	ART038	38.3819	38.3611
ART039	Arslantepe	ART039	38.3819	38.3611
ART042	Arslantepe	ART042	38.3819	38.3611
MTT001	AZE_N	MTT001	40.9419	45.8328
POT002	AZE_N	POT002	39.5186	48.65
I11949	Barcin_N	I11949	40.3	29.5667
I0854	Barcin_N	I0854	40.3037	29.6085
I8955	Bestansur_PPN	I8955	35.3767	45.6456
I0704	Bulgaria_N	I0704	43.1609	25.8834
I1298	Bulgaria_N	I1298	43.3743	23.7293
I2529	Bulgaria_N	I2529	42.1	25.75
KBD001	Caucasus_LBA_Dolmen	KBD001	43.8263	42.7162
KK1_noUDG.SG	CHG	KK1	42.28	43.28
SATP_noUDG.SG	CHG	SATP	42.38	42.59
I4207	CYP_PPNB	I4207	34.83	32.4
I4209	CYP_PPNB	I4209	34.83	32.4
I4210	CYP_PPNB	I4210	34.83	32.4
I4110	DereivkaI	I4110	48.9142	33.7649
I4111	DereivkaI	I4111	48.9142	33.7649
I4112	DereivkaI	I4112	48.9142	33.7649
I4114	DereivkaI	I4114	48.9142	33.7649
I5875	DereivkaI	I5875	48.9142	33.7649
I5878	DereivkaI	I5878	48.9142	33.7649
I5879	DereivkaI	I5879	48.9142	33.7649
I5881	DereivkaI	I5881	48.9142	33.7649
I5882	DereivkaI	I5882	48.9142	33.7649
I5883	DereivkaI	I5883	48.9142	33.7649
I5884	DereivkaI	I5884	48.9142	33.7649
I5885	DereivkaI	I5885	48.9142	33.7649
I5886	DereivkaI	I5886	48.9142	33.7649
I5888	DereivkaI	I5888	48.9142	33.7649
I5889	DereivkaI	I5889	48.9142	33.7649
I5890	DereivkaI	I5890	48.9142	33.7649
I5891	DereivkaI	I5891	48.9142	33.7649
I5892	DereivkaI	I5892	48.9142	33.7649
I5893	DereivkaI	I5893	48.9142	33.7649
I0061	EHG	I0061	61.65	35.65
I0211	EHG	I0211	61.65	35.65
I0963	EHG	I0963	61.2643	38.9052
UzOO77	EHG	UzOO77	62.046	35.364
KFH2_KFH002.A0101	Feldman_PPNB	KFH2	32.7037	35.2683
BAJ001_BAJ001.A0101	Feldman_PPNB	BAJ001	30.4153	35.4625
I1290	Ganj Dareh	I1290	34.45	48.116
I1944	Ganj Dareh	I1944	34.45	48.116
I1945	Ganj Dareh	I1945	34.45	48.116
I1949	Ganj Dareh	I1949	34.45	48.116
I1951	Ganj Dareh	I1951	34.45	48.116
I1955	Ganj Dareh	I1955	34.45	48.116
I1293_noUDG_d	Iran_HotuIIIb	I1293	35.591	53.501
I1704	JOR_PPNB	I1704	31.988	35.976
I1707	JOR_PPNB	I1707	31.988	35.976
I1727	JOR_PPNB	I1727	31.988	35.976
I0122	Khvalynsk	I0122	52.3534	48.0784
I0433	Khvalynsk	I0433	52.3534	48.0784
I0434	Khvalynsk	I0434	52.3534	48.0784
VEK007	Kura-Araxes	VEK007	42.1798	48.0661
MK5004	Late Maykop	MK5004	43.9054	43.5219
MK5008	Late Maykop	MK5008	43.9054	43.5219
I0124	Lebyazhinka	I0124	53.6806	50.6753
I0867	Levant_PPN	I0867	31.79	35.168
I1414	Levant_PPN	I1414	31.988	35.976
I1415	Levant_PPN	I1415	31.988	35.976
I1679	Levant_PPN	I1679	31.988	35.976
I1699	Levant_PPN	I1699	31.988	35.976
I1700	Levant_PPN	I1700	31.988	35.976
I1701	Levant_PPN	I1701	31.988	35.976
I1709	Levant_PPN	I1709	31.988	35.976
I1710	Levant_PPN	I1710	31.988	35.976
I8554	Levant_PPN	I8554	31.988	35.976
I1720_noUDG	Maikop	I1720	43.6863	43.6459
OSS001	Maikop	OSS001	43.0844	44.6327
I8432	Mardin_PPN	I8432	37.5262	41.8452
NL1.2.2	Nalchik	NL1.2.2	43.2907	43.3625
I6445	Nemrik_PPN	I6445	36.7167	42.85
I6457	Nemrik_PPN	I6457	36.7167	42.85
I6266	Novosvobodnaya	I6266	44.385	40.3946
I6267	Novosvobodnaya	I6267	44.385	40.3946
I6268	Novosvobodnaya	I6268	44.385	40.3946
I6272	Novosvobodnaya	I6272	44.385	40.3946
RISE1252_noUDG.SG	Poland_GlobularAmphora	RISE1252	50.8	21.5
RISE1241_noUDG.SG	Poland_GlobularAmphora	RISE1241	50.6	21.7
RISE1250_noUDG.SG	Poland_GlobularAmphora	RISE1250	50.6	21.7
PG2001	Progress2	PG2001	43.8227	43.3503
PG2002	Progress2	PG2002	43.8227	43.3503
PG2004	Progress2	PG2004	43.8227	43.3503
BU2001	Russia_North_Caucasus	BU2001	44.0236	42.8185
GW1001	Russia_North_Caucasus	GW1001	44.0319	43.13
I1723_noUDG	Russia_North_Caucasus	I1723	44.0319	43.13
I2051	Russia_North_Caucasus	I2051	44.5833	38.1667
LYG001	Russia_North_Caucasus	LYG001	44.0534	43.2103
MK5009	Russia_North_Caucasus	MK5009	43.9054	43.5219
RK1003	Russia_North_Caucasus	RK1003	45.5372	41.1165
KDC001	Russia_North_Caucasus_MBA	KDC001	43.354	43.7219
KDC002	Russia_North_Caucasus_MBA	KDC002	43.354	43.7219
I1665	Seh Gabi_MA	I1665	34.5	47.96
I1674	Seh Gabi_MA	I1674	34.5	47.96
I1661	Seh Gabi_MB	I1661	34.5	47.96
I1662	Seh Gabi_MB	I1662	34.5	47.96
I1670	Seh Gabi_MB	I1670	34.5	47.96
I2516	Shanida_N	I2516	36.8006	44.2433
I3882	Shanida_N	I3882	36.8006	44.2433
I3883	Shanida_N	I3883	36.8006	44.2433
AY2003	Steppe_Maikop	AY2003	45.6883	43.2646
SA6001	Steppe_Maikop	SA6001	45.7257	43.9869
SA6004	Steppe_Maikop	SA6004	45.7257	43.9869
I1926	Trypillia	I1926	48.7225	25.8808
Ash129_noUDG.SG	TUR_C_AsklHoyuk_PPN	Ash129	38.3482	34.2303
Ash131_noUDG.SG	TUR_C_AsklHoyuk_PPN	Ash131	38.3482	34.2303
Ash133_noUDG.SG	TUR_C_AsklHoyuk_PPN	Ash133	38.3482	34.2303
Ash136_noUDG.SG	TUR_C_AsklHoyuk_PPN	Ash136	38.3482	34.2303
ZHAG_BON004.A0101_Luk10	TUR_C_Boncuklu_PPN	ZHAG_BON004	37.75	32.8667
ZHAJ_BON034.A0101_Luk9	TUR_C_Boncuklu_PPN	ZHAJ_BON034	37.75	32.8667
ZHJ_BON024.A0101_Luk84	TUR_C_Boncuklu_PPN	ZHJ_BON024	37.75	32.8667
ZKO_BON001.A0101_Luk7	TUR_C_Boncuklu_PPN	ZKO_BON001	37.75	32.8667
ZMOJ_BON014.A0101_Luk21	TUR_C_Boncuklu_PPN	ZMOJ_BON014	37.75	32.8667
Bon001_noUDG.WGC	TUR_C_Boncuklu_PPN	Bon001	37.7519	32.8649
Bon002_noUDG.WGC	TUR_C_Boncuklu_PPN	Bon002	37.7519	32.8649
Bon004_noUDG.WGC	TUR_C_Boncuklu_PPN	Bon004	37.7519	32.8649
Bon005_noUDG.WGC	TUR_C_Boncuklu_PPN	Bon005	37.7519	32.8649
I0707	TUR_Marmara_Barcin_N	I0707	40.3037	29.57
I0708	TUR_Marmara_Barcin_N	I0708	40.3037	29.57
I0709	TUR_Marmara_Barcin_N	I0709	40.3037	29.57
I0736	TUR_Marmara_Barcin_N	I0736	40.3037	29.57
I0744	TUR_Marmara_Barcin_N	I0744	40.3037	29.57
I0745	TUR_Marmara_Barcin_N	I0745	40.3037	29.57
I0746	TUR_Marmara_Barcin_N	I0746	40.3037	29.57
I1096	TUR_Marmara_Barcin_N	I1096	40.3037	29.57
I1097	TUR_Marmara_Barcin_N	I1097	40.3037	29.57
I1098	TUR_Marmara_Barcin_N	I1098	40.3037	29.57
I1099	TUR_Marmara_Barcin_N	I1099	40.3037	29.57
I1100	TUR_Marmara_Barcin_N	I1100	40.3037	29.57
I1101	TUR_Marmara_Barcin_N	I1101	40.3037	29.57
I1102	TUR_Marmara_Barcin_N	I1102	40.3037	29.57
I1103	TUR_Marmara_Barcin_N	I1103	40.3037	29.57
I1579	TUR_Marmara_Barcin_N	I1579	40.3	29.5667
I1580	TUR_Marmara_Barcin_N	I1580	40.3037	29.6085
I1581	TUR_Marmara_Barcin_N	I1581	40.3037	29.6085
I1583	TUR_Marmara_Barcin_N	I1583	40.3037	29.6085
I1585	TUR_Marmara_Barcin_N	I1585	40.3	29.5667
CCH144_noUDG.SG	Turkey_Catalhoyuk_N_Ceramic	CCH144	37.6661	32.8257
CCH285_noUDG.SG	Turkey_Catalhoyuk_N_Ceramic	CCH285	37.6661	32.8257
CCH289_noUDG.SG	Turkey_Catalhoyuk_N_Ceramic	CCH289	37.6661	32.8257
CCH294_noUDG.SG	Turkey_Catalhoyuk_N_Ceramic	CCH294	37.6661	32.8257
CCH311_noUDG.SG	Turkey_Catalhoyuk_N_Ceramic	CCH311	37.6661	32.8257
cth006_noUDG.SG	Turkey_Catalhoyuk_N_Ceramic	cth006	37.6661	32.8257
cth217_noUDG.SG	Turkey_Catalhoyuk_N_Ceramic	cth217	37.6661	32.8257
cth728_noUDG.SG	Turkey_Catalhoyuk_N_Ceramic	cth728	37.6661	32.8257
cth739_noUDG.SG	Turkey_Catalhoyuk_N_Ceramic	cth739	37.6661	32.8257
cth747_noUDG.SG	Turkey_Catalhoyuk_N_Ceramic	cth747	37.6661	32.8257
pch034_noUDG.SG	Turkey_Catalhoyuk_N_Ceramic	pch034	37.6661	32.8257
I2111	Ukraine_Eneolithic_Trypillia	I2111	48.7225	25.8808
I3151	Ukraine_Eneolithic_Trypillia	I3151	48.7225	25.8808
ILK001	Ukraine_GlobularAmphora	ILK001	49.5578	27.6886
ILK003	Ukraine_GlobularAmphora	ILK003	49.5578	27.6886
I1733	Ukraine_Mesolithic	I1733	47.4342	35.2764
I1763	Ukraine_Mesolithic	I1763	47.4342	35.2764
I1819	Ukraine_Mesolithic	I1819	47.4342	35.2764
I5876	Ukraine_Mesolithic	I5876	48.9142	33.7649
I1738	Ukraine_N	I1738	48.1333	35.0833
I3714	Ukraine_N	I3714	47.9543	35.3893
I3715	Ukraine_N	I3715	47.9543	35.3893
I3717	Ukraine_N	I3717	48.9142	33.7649
I3718	Ukraine_N	I3718	48.9142	33.7649
I3719	Ukraine_N	I3719	48.9142	33.7649
I1722	Unakozovskaya	I1722	44.2506	40.2192
I2055	Unakozovskaya	I2055	44.2506	40.2192
I2056	Unakozovskaya	I2056	44.2506	40.2192
VJ1001	Vonjucka1	VJ1001	44.02	43.1555
Bichon_noUDG.SG	WHG	Bichon	47.1	6.87
I0001	WHG	I0001	49.81	6.4
I1507	WHG	I1507	47.5592	20.7212
I4971	WHG	I4971	47.5592	20.7212
Villabruna_noUDG	WHG	Villabruna	46.15	12.21
Tep006_noUDG.WGC	TUR_C_Tepecik-Ciftlik_N	Tep006	38.1722	34.4939
Tep002_noUDG.WGC	TUR_C_Tepecik-Ciftlik_N	Tep002	38.1722	34.4939
Tep003_noUDG.WGC	TUR_C_Tepecik-Ciftlik_N	Tep003	38.1722	34.4939
Tep004_noUDG.WGC	TUR_C_Tepecik-Ciftlik_N	Tep004	38.1722	34.4939
I4660	SRB_Iron_Gates_HG	I4660	44.5337	22.0503
I4870	SRB_Iron_Gates_HG	I4870	44.5337	22.0503
I4871	SRB_Iron_Gates_HG	I4871	44.5337	22.0503
I4872	SRB_Iron_Gates_HG	I4872	44.5337	22.0503
I4873	SRB_Iron_Gates_HG	I4873	44.5337	22.0503
I4874	SRB_Iron_Gates_HG	I4874	44.5337	22.0503
I4875	SRB_Iron_Gates_HG	I4875	44.5337	22.0503
I4876	SRB_Iron_Gates_HG	I4876	44.5337	22.0503
I4877	SRB_Iron_Gates_HG	I4877	44.5337	22.0503
I4878	SRB_Iron_Gates_HG	I4878	44.5337	22.0503
I4880	SRB_Iron_Gates_HG	I4880	44.5337	22.0503
I4915	SRB_Iron_Gates_HG	I4915	44.6403	22.3033
I4916	SRB_Iron_Gates_HG	I4916	44.6403	22.3033
I4917	SRB_Iron_Gates_HG	I4917	44.6403	22.3033
I5233	SRB_Iron_Gates_HG	I5233	44.5959	22.0106
I5234	SRB_Iron_Gates_HG	I5234	44.5959	22.0106
I5235	SRB_Iron_Gates_HG	I5235	44.5959	22.0106
I5236	SRB_Iron_Gates_HG	I5236	44.5959	22.0106
I5237	SRB_Iron_Gates_HG	I5237	44.5959	22.0106
I5238	SRB_Iron_Gates_HG	I5238	44.5959	22.0106
I5239	SRB_Iron_Gates_HG	I5239	44.5959	22.0106
I5240	SRB_Iron_Gates_HG	I5240	44.5959	22.0106
I5242	SRB_Iron_Gates_HG	I5242	44.5959	22.0106
I5244	SRB_Iron_Gates_HG	I5244	44.5959	22.0106
I5401	SRB_Iron_Gates_HG	I5401	44.6403	22.3033
I5402	SRB_Iron_Gates_HG	I5402	44.6403	22.3033
I5407	SRB_Iron_Gates_HG	I5407	44.5529	22.0276
I5771	SRB_Iron_Gates_HG	I5771	44.5337	22.0503
I5772	SRB_Iron_Gates_HG	I5772	44.5337	22.0503
I5409	SRB_Iron_Gates_HG	I5409	44.5959	22.0106
I4657	SRB_Iron_Gates_HG	I4657	44.5337	22.0503
I4881	SRB_Iron_Gates_HG	I4881	44.5337	22.0503
I4914	SRB_Iron_Gates_HG	I4914	44.6403	22.3033
I5773	SRB_Iron_Gates_HG	I5773	44.5337	22.0503

## Sheet: Supplementary Table 2.1_modern
Column1	Column2
Sample	PopY
NL1.2.2	Nalchik
I1722	Unakozovskaya
I2055	Unakozovskaya
I1720_noUDG	Maikop
VEK007	Kura-Araxes
MK5004	Late Maykop
OSS001	Maikop
I1661	Seh Gabi_MB
I2051	Russia_North_Caucasus
KDC002	Russia_North_Caucasus
KDC001	Russia_North_Caucasus
I6267	Novosvobodnaya
I6272	Novosvobodnaya
I1665	Seh Gabi_MA
MK5008	Late Maykop
I3931	ARM_Aknashen_N
Ash136_noUDG.SG	TUR_C_AsklHoyuk_PPN
I6445	Nemrik_PPN
RISE1241_noUDG.SG	Poland_GlobularAmphora
RISE1252_noUDG.SG	Poland_GlobularAmphora
ILK003	Ukraine_GlobularAmphora
I3151	Ukraine_Eneolithic_Trypillia
ILK001	Ukraine_GlobularAmphora
ALX002	Alkhantepe
I8432	Mardin_PPN
I1926	Trypillia
MTT001	AZE_N
I3883	Shanidar
I3882	Shanidar
I2516	Shanidar
I1634	Armenia_Areni
I1632	Armenia_Areni
I1631	Armenia_Areni
ART012	Arslantepe
ART005	Arslantepe
ART024	Arslantepe
ZHAG_BON004.A0101_Luk10	TUR_C_Boncuklu_PPN
ZMOJ_BON014.A0101_Luk21	TUR_C_Boncuklu_PPN
Tep006_noUDG.WGC	TUR_C_Tepecik-Ciftlik_N
BAJ001_BAJ001.A0101	Feldman_PPNB
KFH2_KFH002.A0101	Feldman_PPNB
I0727	Anatolia_Neolithic
I1414	Levant_PPN
I0723	Anatolia_Neolithic
I4207	CYP_PPNB
I0704	Bulgaria_N
I1581	TUR_Marmara_Barcin_N
I1583	TUR_Marmara_Barcin_N
KBD001	Caucasus_LBA_Dolmen
VJ1001	Vonjucka1
MK5009	Russia_North_Caucasus
PG2001	Progress2
PG2002	Progress2
I6561	Alexandria
RK1003	Russia_North_Caucasus
PG2004	Progress2
I4110	DereivkaI
SA6004	Steppe_Maikop
AY2003	Steppe_Maikop
I0434	Khvalynsk
I0122	Khvalynsk
I0433	Khvalynsk
UzOO77	EHG
I0061	EHG
I0124	Lebyazhinka
I0963	EHG
I4971	WHG
I0211	EHG
I4111	DereivkaI
I5891	DereivkaI
I1507	WHG
I5875	DereivkaI
I5401	SRB_Iron_Gates_HG
I1819	Ukraine_Mesolithic
I4880	SRB_Iron_Gates_HG
Villabruna_noUDG	WHG
Bichon_noUDG.SG	WHG
I5893	DereivkaI
I4875	SRB_Iron_Gates_HG
KK1_noUDG.SG	CHG
I8955	Bestansur_PPN
SATP_noUDG.SG	CHG
I1293_noUDG_d	Iran_HotuIIIb
I1945	Ganj Dareh
I1944	Ganj Dareh
I10409	Turkmenistan_Gonur
I0001	WHG
I11949	Barcin_N
HGDP00920.HO	African
HGDP00811.HO	Asian
HGDP00832.HO	Siberian
