# Supplementary material for: Human DNA from the oldest Eneolithic cemetery in Nalchik points the spread of farming from the Caucasus to the Eastern European steppes
Source: iScience. 2024 Oct 16;27(11):110963. doi: 10.1016/j.isci.2024.110963 (PMC11576401; doi:10.1016/j.isci.2024.110963)
Supplement: Table S7. F4-statistics in the form of (Yoruba, West Eurasian steppes; Unakozovskaya, Nalchik), related to STAR Methods [file mmc3.xlsx]

## Sheet: Supplementary Table 7
W	X	Y	Z	f4	stderr	Zscore
Nalchik	Armenia_Areni	TUR_Marmara_Barcin_N	Yoruba	-0.002078	0.000363	-5.721
Nalchik	Armenia_Areni	Arslantepe	Yoruba	-0.001832	0.000373	-4.917
Nalchik	Armenia_Areni	Bulgaria_N	Yoruba	-0.00286	0.000717	-3.987
Nalchik	Armenia_Areni	Levant_PPN	Yoruba	-0.002158	0.000573	-3.766
Nalchik	Armenia_Areni	Mardin_PPN	Yoruba	-0.004732	0.001367	-3.463
Nalchik	Armenia_Areni	Anatolia_Neolithic	Yoruba	-0.002057	0.000715	-2.877
Nalchik	Armenia_Areni	TUR_C_Boncuklu_PPN	Yoruba	-0.001226	0.000439	-2.796
Nalchik	Armenia_Areni	Seh_Gabi_MB	Yoruba	-0.001447	0.00054	-2.68
Nalchik	Armenia_Areni	Armenia_Kaps	Yoruba	-0.001599	0.000604	-2.648
Nalchik	Armenia_Areni	Feldman_PPNB	Yoruba	-0.002097	0.00081	-2.587
Nalchik	Unakozovskaya	Arslantepe	Yoruba	-0.00257	0.00044	-5.837
Nalchik	Unakozovskaya	CHG	Yoruba	-0.003463	0.000706	-4.902
Nalchik	Unakozovskaya	Russia_North_Caucasus_MBA	Yoruba	-0.002558	0.000677	-3.779
Nalchik	Unakozovskaya	Nemrik_PPN	Yoruba	-0.004203	0.001127	-3.731
Nalchik	Unakozovskaya	Seh_Gabi_MB	Yoruba	-0.002377	0.000656	-3.622
Nalchik	Unakozovskaya	Armenia_Kalavan	Yoruba	-0.002417	0.000682	-3.542
Nalchik	Unakozovskaya	Novosvobodnaya	Yoruba	-0.001828	0.00054	-3.386
Nalchik	Unakozovskaya	Armenia_Kaps	Yoruba	-0.002462	0.000731	-3.369
Nalchik	Unakozovskaya	TUR_Marmara_Barcin_N	Yoruba	-0.001459	0.000463	-3.147
Nalchik	Unakozovskaya	Late_Maykop	Yoruba	-0.002438	0.00083	-2.937
Nalchik	Unakozovskaya	Ganj_Dareh	Yoruba	-0.001787	0.000637	-2.804
Nalchik	Unakozovskaya	Seh_Gabi_MA	Yoruba	-0.001845	0.000696	-2.649
Nalchik	Unakozovskaya	Armenia_Talin	Yoruba	-0.002253	0.000864	-2.608
Nalchik	Unakozovskaya	Bulgaria_N	Yoruba	-0.002351	0.000905	-2.597
Nalchik	Unakozovskaya	TUR_C_AsklHoyuk_PPN	Yoruba	-0.006347	0.002489	-2.55
Nalchik	Unakozovskaya	Armenia_Areni	Yoruba	-0.001521	0.000629	-2.417
Nalchik	Unakozovskaya	Levant_PPN	Yoruba	-0.001705	0.000707	-2.413
Nalchik	Unakozovskaya	Mentesh_	Yoruba	-0.001876	0.000826	-2.27
Unakozovskaya	Armenia_Areni	TUR_Marmara_Barcin_N	Yoruba	-0.001114	0.000268	-4.155
Unakozovskaya	Armenia_Areni	Feldman_PPNB	Yoruba	-0.001639	0.000459	-3.57
Unakozovskaya	Armenia_Areni	Anatolia_Neolithic	Yoruba	-0.00141	0.000431	-3.269
Unakozovskaya	Armenia_Areni	Lebyazhinka	Yoruba	-0.001588	0.000505	-3.144
Unakozovskaya	Armenia_Areni	EHG	Yoruba	-0.001199	0.000395	-3.038
Unakozovskaya	Armenia_Areni	TUR_C_Boncuklu_PPN	Yoruba	-0.00092	0.000311	-2.957
Unakozovskaya	Armenia_Areni	Poland_GlobularAmphora	Yoruba	-0.001078	0.000381	-2.83
Unakozovskaya	Armenia_Areni	Levant_PPN	Yoruba	-0.001035	0.000372	-2.781
Unakozovskaya	Armenia_Areni	JOR_PPNB	Yoruba	-0.001366	0.000502	-2.721
Unakozovskaya	Armenia_Areni	Ukraine_GlobularAmphora	Yoruba	-0.000939	0.000348	-2.698
Unakozovskaya	Armenia_Areni	Ukraine_N	Yoruba	-0.000904	0.000347	-2.606
Unakozovskaya	Armenia_Areni	WHG	Yoruba	-0.000919	0.000358	-2.565
Unakozovskaya	Armenia_Areni	Armenia_C	Yoruba	-0.001	0.000415	-2.41
Unakozovskaya	Armenia_Areni	Khvalynsk	Yoruba	-0.000899	0.000417	-2.155
Unakozovskaya	Armenia_Areni	Malta	Yoruba	-0.000943	0.000473	-1.997
Nalchik	Armenia_Areni	Armenia_Kalavan	Yoruba	-0.001047	0.000531	-1.972
Nalchik	Unakozovskaya	Anatolia_Neolithic	Yoruba	-0.001662	0.000865	-1.923
Nalchik	Unakozovskaya	JOR_PPNB	Yoruba	-0.002253	0.001195	-1.886
Unakozovskaya	Armenia_Areni	Ukraine_Mesolithic	Yoruba	-0.000658	0.000358	-1.836
Nalchik	Unakozovskaya	Iran_HotuIIIb	Yoruba	-0.006381	0.003506	-1.82
Unakozovskaya	Armenia_Areni	Steppe_Maikop	Yoruba	-0.000639	0.000354	-1.806
Nalchik	Armenia_Areni	Trypillia	Yoruba	-0.002159	0.001208	-1.787
Nalchik	Unakozovskaya	Mardin_PPN	Yoruba	-0.002742	0.001643	-1.669
Nalchik	Armenia_Areni	Late_Maykop	Yoruba	-0.001109	0.000683	-1.624
Nalchik	Armenia_Areni	JOR_PPNB	Yoruba	-0.001679	0.001036	-1.621
Nalchik	Unakozovskaya	Bestansur_PPN	Yoruba	-0.009394	0.005834	-1.61
Nalchik	Armenia_Areni	CYP_PPNB	Yoruba	-0.002655	0.001657	-1.602
Nalchik	Unakozovskaya	Kura-Araxes_	Yoruba	-0.001859	0.001173	-1.585
Nalchik	Armenia_Areni	Bestansur_PPN	Yoruba	-0.007508	0.004879	-1.539
Unakozovskaya	Armenia_Areni	Bulgaria_N	Yoruba	-0.000663	0.000437	-1.517
Nalchik	Unakozovskaya	Alkhantepe_	Yoruba	-0.001655	0.001103	-1.501
Unakozovskaya	Armenia_Areni	AfontovaGora	Yoruba	-0.000872	0.000591	-1.477
Nalchik	Armenia_Areni	Seh_Gabi_MA	Yoruba	-0.000802	0.000555	-1.445
Unakozovskaya	Armenia_Areni	DereivkaI	Yoruba	-0.000445	0.000309	-1.44
Nalchik	Armenia_Areni	Turkey_Catalhoyuk_N_Ceramic	Yoruba	-0.001236	0.000896	-1.379
Nalchik	Armenia_Areni	Ukraine_GlobularAmphora	Yoruba	-0.000743	0.000543	-1.367
Nalchik	Armenia_Areni	Polutepe_	Yoruba	-0.00098	0.000719	-1.363
Nalchik	Armenia_Areni	Armenia_C	Yoruba	-0.000914	0.000679	-1.346
Unakozovskaya	Armenia_Areni	Alexandria	Yoruba	-0.00063	0.000469	-1.344
Nalchik	Armenia_Areni	Russia_North_Caucasus_MBA	Yoruba	-0.000641	0.000584	-1.098
Nalchik	Armenia_Areni	Nemrik_PPN	Yoruba	-0.000943	0.000885	-1.066
Nalchik	Unakozovskaya	Polutepe_	Yoruba	-0.000967	0.000908	-1.065
Nalchik	Armenia_Areni	Ukraine_Eneolithic_Trypillia	Yoruba	-0.002067	0.001958	-1.056
Nalchik	Unakozovskaya	Trypillia	Yoruba	-0.001475	0.001478	-0.998
Unakozovskaya	Armenia_Areni	Trypillia	Yoruba	-0.000614	0.000624	-0.985
Nalchik	Armenia_Areni	TUR_C_AsklHoyuk_PPN	Yoruba	-0.001972	0.002031	-0.971
Unakozovskaya	Armenia_Areni	Vonjucka1	Yoruba	-0.000409	0.000449	-0.911
Nalchik	Unakozovskaya	Turkey_Catalhoyuk_N_Ceramic	Yoruba	-0.001047	0.001167	-0.897
Unakozovskaya	Armenia_Areni	CYP_PPNB	Yoruba	-0.000708	0.000804	-0.881
Nalchik	Unakozovskaya	TUR_C_Boncuklu_PPN	Yoruba	-0.000476	0.000554	-0.86
Nalchik	Unakozovskaya	Shanida_N	Yoruba	-0.001683	0.001994	-0.844
Nalchik	Armenia_Areni	Alexandria	Yoruba	-0.000591	0.000715	-0.827
Nalchik	Armenia_Areni	Shanida_N	Yoruba	-0.001318	0.001635	-0.806
Nalchik	Armenia_Areni	Mentesh_	Yoruba	-0.000496	0.000633	-0.784
Unakozovskaya	Armenia_Areni	Mardin_PPN	Yoruba	-0.000517	0.000669	-0.773
Nalchik	Unakozovskaya	Maikop	Yoruba	-0.000823	0.001076	-0.765
Unakozovskaya	Armenia_Areni	Turkey_Catalhoyuk_N_Ceramic	Yoruba	-0.000347	0.00048	-0.721
Nalchik	Armenia_Areni	Alkhantepe_	Yoruba	-0.000607	0.000964	-0.63
Unakozovskaya	Armenia_Areni	Mentesh_	Yoruba	-0.00026	0.000434	-0.598
Nalchik	Unakozovskaya	Ukraine_GlobularAmphora	Yoruba	-0.000385	0.00066	-0.584
Unakozovskaya	Armenia_Areni	Ukraine_Eneolithic_Trypillia	Yoruba	-0.000396	0.000774	-0.512
Unakozovskaya	Armenia_Areni	Polutepe_	Yoruba	-0.00022	0.000435	-0.505
Nalchik	Unakozovskaya	Caucasus_LBA_Dolmen	Yoruba	-0.000386	0.000792	-0.488
Nalchik	Unakozovskaya	CYP_PPNB	Yoruba	-0.00096	0.001975	-0.486
Nalchik	Armenia_Areni	Armenia_Talin	Yoruba	-0.000325	0.00067	-0.485
Nalchik	Armenia_Areni	Iran_HotuIIIb	Yoruba	-0.001275	0.002897	-0.44
Unakozovskaya	Armenia_Areni	Alkhantepe_	Yoruba	-0.000211	0.000532	-0.396
Nalchik	Armenia_Areni	Ganj_Dareh	Yoruba	-0.000185	0.000502	-0.369
Nalchik	Unakozovskaya	Hadjok	Yoruba	-0.000416	0.00154	-0.27
Nalchik	Unakozovskaya	Ukraine_Eneolithic_Trypillia	Yoruba	-0.00056	0.002273	-0.246
Unakozovskaya	Armenia_Areni	Anapa	Yoruba	-5.7e-05	0.000366	-0.154
Nalchik	Unakozovskaya	Armenia_C	Yoruba	-0.000131	0.000848	-0.154
Nalchik	Unakozovskaya	Feldman_PPNB	Yoruba	-0.000155	0.00101	-0.153
Nalchik	Unakozovskaya	Dolmen	Yoruba	-6.1e-05	0.0005	-0.123
Unakozovskaya	Armenia_Areni	Progress2	Yoruba	-3.9e-05	0.00035	-0.111
Unakozovskaya	Armenia_Areni	Arslantepe	Yoruba	-2.6e-05	0.000242	-0.108
Nalchik	Unakozovskaya	Russia_North_Caucasus	Yoruba	8.4e-05	0.00065	0.129
Unakozovskaya	Armenia_Areni	Russia_North_Caucasus	Yoruba	4.3e-05	0.000313	0.139
Nalchik	Armenia_Areni	Khvalynsk	Yoruba	0.000181	0.00064	0.283
Nalchik	Unakozovskaya	Alexandria	Yoruba	0.000266	0.000871	0.306
Unakozovskaya	Armenia_Areni	MarGora	Yoruba	0.00015	0.000437	0.343
Nalchik	Armenia_Areni	Poland_GlobularAmphora	Yoruba	0.000204	0.000579	0.352
Unakozovskaya	Armenia_Areni	Caucasus_LBA_Dolmen	Yoruba	0.000151	0.000425	0.355
Nalchik	Armenia_Areni	Kura-Araxes_	Yoruba	0.000364	0.00095	0.383
Nalchik	Armenia_Areni	Novosvobodnaya	Yoruba	0.000171	0.000428	0.399
Nalchik	Armenia_Areni	Caucasus_LBA_Dolmen	Yoruba	0.000269	0.000669	0.402
Unakozovskaya	Armenia_Areni	Seh_Gabi_MB	Yoruba	0.000176	0.000339	0.52
Nalchik	Armenia_Areni	Vonjucka1	Yoruba	0.000395	0.000687	0.574
Unakozovskaya	Armenia_Areni	Iran_HotuIIIb	Yoruba	0.000679	0.001177	0.577
Nalchik	Unakozovskaya	Ukraine_N	Yoruba	0.000453	0.000614	0.738
Nalchik	Armenia_Areni	Lebyazhinka	Yoruba	0.000639	0.000861	0.742
Nalchik	Armenia_Areni	Malta	Yoruba	0.000555	0.000724	0.767
Nalchik	Armenia_Areni	Maikop	Yoruba	0.000717	0.000884	0.811
Nalchik	Unakozovskaya	Lebyazhinka	Yoruba	0.000912	0.001092	0.835
Nalchik	Unakozovskaya	DereivkaI	Yoruba	0.000573	0.000584	0.981
Nalchik	Armenia_Areni	Russia_North_Caucasus	Yoruba	0.00052	0.000525	0.99
Nalchik	Unakozovskaya	Malta	Yoruba	0.000889	0.000897	0.99
Nalchik	Unakozovskaya	MarGora	Yoruba	0.000894	0.00084	1.064
Unakozovskaya	Armenia_Areni	TUR_C_AsklHoyuk_PPN	Yoruba	0.001176	0.001039	1.133
Nalchik	Armenia_Areni	Ukraine_N	Yoruba	0.000659	0.000531	1.24
Nalchik	Armenia_Areni	DereivkaI	Yoruba	0.000593	0.000476	1.245
Unakozovskaya	Armenia_Areni	Armenia_Kalavan	Yoruba	0.000445	0.000348	1.278
Unakozovskaya	Armenia_Areni	Bestansur_PPN	Yoruba	0.00264	0.001968	1.342
Nalchik	Unakozovskaya	Vonjucka1	Yoruba	0.001163	0.000848	1.373
Unakozovskaya	Armenia_Areni	Shanida_N	Yoruba	0.001075	0.000742	1.45
Unakozovskaya	Armenia_Areni	Nemrik_PPN	Yoruba	0.000784	0.000529	1.483
Unakozovskaya	Armenia_Areni	Armenia_Kaps	Yoruba	0.000658	0.000389	1.69
Nalchik	Armenia_Areni	Hadjok	Yoruba	0.002125	0.001218	1.744
Unakozovskaya	Armenia_Areni	Kura-Araxes_	Yoruba	0.000913	0.0005	1.825
Nalchik	Armenia_Areni	AfontovaGora	Yoruba	0.002031	0.001093	1.858
Nalchik	Unakozovskaya	Ukraine_Mesolithic	Yoruba	0.001229	0.00066	1.861
Nalchik	Armenia_Areni	Steppe_Maikop	Yoruba	0.000988	0.000521	1.896
Unakozovskaya	Armenia_Areni	Seh_Gabi_MA	Yoruba	0.00068	0.000358	1.903
Nalchik	Unakozovskaya	Poland_GlobularAmphora	Yoruba	0.001519	0.000771	1.97
Nalchik	Unakozovskaya	Steppe_Maikop	Yoruba	0.001222	0.000614	1.988
Nalchik	Armenia_Areni	EHG	Yoruba	0.001285	0.0006	2.143
Nalchik	Armenia_Areni	MarGora	Yoruba	0.001647	0.000655	2.515
Nalchik	Armenia_Areni	WHG	Yoruba	0.001322	0.000489	2.706
Nalchik	Armenia_Areni	Ukraine_Mesolithic	Yoruba	0.001504	0.000523	2.875
Nalchik	Armenia_Areni	Progress2	Yoruba	0.001605	0.000544	2.953
Nalchik	Armenia_Areni	Dolmen	Yoruba	0.001204	0.000367	3.276
Nalchik	Armenia_Areni	Anapa	Yoruba	0.001931	0.000514	3.756
Nalchik	Armenia_Areni	CHG	Yoruba	0.002211	0.000526	4.202
Nalchik	Unakozovskaya	Khvalynsk	Yoruba	0.001833	0.000795	2.308
Nalchik	Unakozovskaya	Progress2	Yoruba	0.001621	0.000672	2.414
Nalchik	Unakozovskaya	AfontovaGora	Yoruba	0.003335	0.001254	2.66
Nalchik	Unakozovskaya	Anapa	Yoruba	0.001998	0.000705	2.834
Nalchik	Unakozovskaya	EHG	Yoruba	0.002156	0.000739	2.915
Nalchik	Unakozovskaya	WHG	Yoruba	0.001998	0.000603	3.31
Unakozovskaya	Armenia_Areni	Armenia_Talin	Yoruba	0.000978	0.00045	2.174
Unakozovskaya	Armenia_Areni	Dolmen	Yoruba	0.000644	0.000279	2.305
Unakozovskaya	Armenia_Areni	Late_Maykop	Yoruba	0.001135	0.000433	2.621
Unakozovskaya	Armenia_Areni	Ganj_Dareh	Yoruba	0.00092	0.000327	2.817
Unakozovskaya	Armenia_Areni	Novosvobodnaya	Yoruba	0.0009	0.000301	2.986
Unakozovskaya	Armenia_Areni	Maikop	Yoruba	0.001697	0.0005	3.395
Unakozovskaya	Armenia_Areni	Russia_North_Caucasus_MBA	Yoruba	0.001367	0.00037	3.694
Unakozovskaya	Armenia_Areni	Hadjok	Yoruba	0.00285	0.000748	3.809
Unakozovskaya	Armenia_Areni	CHG	Yoruba	0.004084	0.000414	9.873

## Sheet: Лист1
W	X	Y	Z	f4	stderr	Zscore
Nalchik	Unakozovskaya	Arslantepe	Yoruba	-0.00257	0.00044	-5.837
Nalchik	Armenia_Areni	TUR_Marmara_Barcin_N	Yoruba	-0.002078	0.000363	-5.721
Nalchik	Armenia_Areni	Arslantepe	Yoruba	-0.001832	0.000373	-4.917
Nalchik	Unakozovskaya	CHG	Yoruba	-0.003463	0.000706	-4.902
Unakozovskaya	Armenia_Areni	TUR_Marmara_Barcin_N	Yoruba	-0.001114	0.000268	-4.155
Nalchik	Armenia_Areni	Bulgaria_N	Yoruba	-0.00286	0.000717	-3.987
Nalchik	Unakozovskaya	Russia_North_Caucasus_MBA	Yoruba	-0.002558	0.000677	-3.779
Nalchik	Armenia_Areni	Levant_PPN	Yoruba	-0.002158	0.000573	-3.766
Nalchik	Unakozovskaya	Nemrik_PPN	Yoruba	-0.004203	0.001127	-3.731
Nalchik	Unakozovskaya	Seh_Gabi_MB	Yoruba	-0.002377	0.000656	-3.622
Unakozovskaya	Armenia_Areni	Feldman_PPNB	Yoruba	-0.001639	0.000459	-3.57
Nalchik	Unakozovskaya	Armenia_Kalavan	Yoruba	-0.002417	0.000682	-3.542
Nalchik	Armenia_Areni	Mardin_PPN	Yoruba	-0.004732	0.001367	-3.463
Nalchik	Unakozovskaya	Novosvobodnaya	Yoruba	-0.001828	0.00054	-3.386
Nalchik	Unakozovskaya	Armenia_Kaps	Yoruba	-0.002462	0.000731	-3.369
Unakozovskaya	Armenia_Areni	Anatolia_Neolithic	Yoruba	-0.00141	0.000431	-3.269
Nalchik	Unakozovskaya	TUR_Marmara_Barcin_N	Yoruba	-0.001459	0.000463	-3.147
Unakozovskaya	Armenia_Areni	Lebyazhinka	Yoruba	-0.001588	0.000505	-3.144
Unakozovskaya	Armenia_Areni	EHG	Yoruba	-0.001199	0.000395	-3.038
Unakozovskaya	Armenia_Areni	TUR_C_Boncuklu_PPN	Yoruba	-0.00092	0.000311	-2.957
Nalchik	Unakozovskaya	Late_Maykop	Yoruba	-0.002438	0.00083	-2.937
Nalchik	Armenia_Areni	Anatolia_Neolithic	Yoruba	-0.002057	0.000715	-2.877
Unakozovskaya	Armenia_Areni	Poland_GlobularAmphora	Yoruba	-0.001078	0.000381	-2.83
Nalchik	Unakozovskaya	Ganj_Dareh	Yoruba	-0.001787	0.000637	-2.804
Nalchik	Armenia_Areni	TUR_C_Boncuklu_PPN	Yoruba	-0.001226	0.000439	-2.796
Unakozovskaya	Armenia_Areni	Levant_PPN	Yoruba	-0.001035	0.000372	-2.781
Unakozovskaya	Armenia_Areni	JOR_PPNB	Yoruba	-0.001366	0.000502	-2.721
Unakozovskaya	Armenia_Areni	Ukraine_GlobularAmphora	Yoruba	-0.000939	0.000348	-2.698
Nalchik	Armenia_Areni	Seh_Gabi_MB	Yoruba	-0.001447	0.00054	-2.68
Nalchik	Unakozovskaya	Seh_Gabi_MA	Yoruba	-0.001845	0.000696	-2.649
Nalchik	Armenia_Areni	Armenia_Kaps	Yoruba	-0.001599	0.000604	-2.648
Nalchik	Unakozovskaya	Armenia_Talin	Yoruba	-0.002253	0.000864	-2.608
Unakozovskaya	Armenia_Areni	Ukraine_N	Yoruba	-0.000904	0.000347	-2.606
Nalchik	Unakozovskaya	Bulgaria_N	Yoruba	-0.002351	0.000905	-2.597
Nalchik	Armenia_Areni	Feldman_PPNB	Yoruba	-0.002097	0.00081	-2.587
Unakozovskaya	Armenia_Areni	WHG	Yoruba	-0.000919	0.000358	-2.565
Nalchik	Unakozovskaya	TUR_C_AsklHoyuk_PPN	Yoruba	-0.006347	0.002489	-2.55
Nalchik	Unakozovskaya	Armenia_Areni	Yoruba	-0.001521	0.000629	-2.417
Nalchik	Unakozovskaya	Levant_PPN	Yoruba	-0.001705	0.000707	-2.413
Unakozovskaya	Armenia_Areni	Armenia_C	Yoruba	-0.001	0.000415	-2.41
Nalchik	Unakozovskaya	Mentesh_	Yoruba	-0.001876	0.000826	-2.27
Unakozovskaya	Armenia_Areni	Khvalynsk	Yoruba	-0.000899	0.000417	-2.155
Unakozovskaya	Armenia_Areni	Malta	Yoruba	-0.000943	0.000473	-1.997
Nalchik	Armenia_Areni	Armenia_Kalavan	Yoruba	-0.001047	0.000531	-1.972
Nalchik	Unakozovskaya	Anatolia_Neolithic	Yoruba	-0.001662	0.000865	-1.923
Nalchik	Unakozovskaya	JOR_PPNB	Yoruba	-0.002253	0.001195	-1.886
Unakozovskaya	Armenia_Areni	Ukraine_Mesolithic	Yoruba	-0.000658	0.000358	-1.836
Nalchik	Unakozovskaya	Iran_HotuIIIb	Yoruba	-0.006381	0.003506	-1.82
Unakozovskaya	Armenia_Areni	Steppe_Maikop	Yoruba	-0.000639	0.000354	-1.806
Nalchik	Armenia_Areni	Trypillia	Yoruba	-0.002159	0.001208	-1.787
Nalchik	Unakozovskaya	Mardin_PPN	Yoruba	-0.002742	0.001643	-1.669
Nalchik	Armenia_Areni	Late_Maykop	Yoruba	-0.001109	0.000683	-1.624
Nalchik	Armenia_Areni	JOR_PPNB	Yoruba	-0.001679	0.001036	-1.621
Nalchik	Unakozovskaya	Bestansur_PPN	Yoruba	-0.009394	0.005834	-1.61
Nalchik	Armenia_Areni	CYP_PPNB	Yoruba	-0.002655	0.001657	-1.602
Nalchik	Unakozovskaya	Kura-Araxes_	Yoruba	-0.001859	0.001173	-1.585
Nalchik	Armenia_Areni	Bestansur_PPN	Yoruba	-0.007508	0.004879	-1.539
Unakozovskaya	Armenia_Areni	Bulgaria_N	Yoruba	-0.000663	0.000437	-1.517
Nalchik	Unakozovskaya	Alkhantepe_	Yoruba	-0.001655	0.001103	-1.501
Unakozovskaya	Armenia_Areni	AfontovaGora	Yoruba	-0.000872	0.000591	-1.477
Nalchik	Armenia_Areni	Seh_Gabi_MA	Yoruba	-0.000802	0.000555	-1.445
Unakozovskaya	Armenia_Areni	DereivkaI	Yoruba	-0.000445	0.000309	-1.44
Nalchik	Armenia_Areni	Turkey_Catalhoyuk_N_Ceramic	Yoruba	-0.001236	0.000896	-1.379
Nalchik	Armenia_Areni	Ukraine_GlobularAmphora	Yoruba	-0.000743	0.000543	-1.367
Nalchik	Armenia_Areni	Polutepe_	Yoruba	-0.00098	0.000719	-1.363
Nalchik	Armenia_Areni	Armenia_C	Yoruba	-0.000914	0.000679	-1.346
Unakozovskaya	Armenia_Areni	Alexandria	Yoruba	-0.00063	0.000469	-1.344
Nalchik	Armenia_Areni	Russia_North_Caucasus_MBA	Yoruba	-0.000641	0.000584	-1.098
Nalchik	Armenia_Areni	Nemrik_PPN	Yoruba	-0.000943	0.000885	-1.066
Nalchik	Unakozovskaya	Polutepe_	Yoruba	-0.000967	0.000908	-1.065
Nalchik	Armenia_Areni	Ukraine_Eneolithic_Trypillia	Yoruba	-0.002067	0.001958	-1.056
Nalchik	Unakozovskaya	Trypillia	Yoruba	-0.001475	0.001478	-0.998
Unakozovskaya	Armenia_Areni	Trypillia	Yoruba	-0.000614	0.000624	-0.985
Nalchik	Armenia_Areni	TUR_C_AsklHoyuk_PPN	Yoruba	-0.001972	0.002031	-0.971
Unakozovskaya	Armenia_Areni	Vonjucka1	Yoruba	-0.000409	0.000449	-0.911
Nalchik	Unakozovskaya	Turkey_Catalhoyuk_N_Ceramic	Yoruba	-0.001047	0.001167	-0.897
Unakozovskaya	Armenia_Areni	CYP_PPNB	Yoruba	-0.000708	0.000804	-0.881
Nalchik	Unakozovskaya	TUR_C_Boncuklu_PPN	Yoruba	-0.000476	0.000554	-0.86
Nalchik	Unakozovskaya	Shanida_N	Yoruba	-0.001683	0.001994	-0.844
Nalchik	Armenia_Areni	Alexandria	Yoruba	-0.000591	0.000715	-0.827
Nalchik	Armenia_Areni	Shanida_N	Yoruba	-0.001318	0.001635	-0.806
Nalchik	Armenia_Areni	Mentesh_	Yoruba	-0.000496	0.000633	-0.784
Unakozovskaya	Armenia_Areni	Mardin_PPN	Yoruba	-0.000517	0.000669	-0.773
Nalchik	Unakozovskaya	Maikop	Yoruba	-0.000823	0.001076	-0.765
Unakozovskaya	Armenia_Areni	Turkey_Catalhoyuk_N_Ceramic	Yoruba	-0.000347	0.00048	-0.721
Nalchik	Armenia_Areni	Alkhantepe_	Yoruba	-0.000607	0.000964	-0.63
Unakozovskaya	Armenia_Areni	Mentesh_	Yoruba	-0.00026	0.000434	-0.598
Nalchik	Unakozovskaya	Ukraine_GlobularAmphora	Yoruba	-0.000385	0.00066	-0.584
Unakozovskaya	Armenia_Areni	Ukraine_Eneolithic_Trypillia	Yoruba	-0.000396	0.000774	-0.512
Unakozovskaya	Armenia_Areni	Polutepe_	Yoruba	-0.00022	0.000435	-0.505
Nalchik	Unakozovskaya	Caucasus_LBA_Dolmen	Yoruba	-0.000386	0.000792	-0.488
Nalchik	Unakozovskaya	CYP_PPNB	Yoruba	-0.00096	0.001975	-0.486
Nalchik	Armenia_Areni	Armenia_Talin	Yoruba	-0.000325	0.00067	-0.485
Nalchik	Armenia_Areni	Iran_HotuIIIb	Yoruba	-0.001275	0.002897	-0.44
Unakozovskaya	Armenia_Areni	Alkhantepe_	Yoruba	-0.000211	0.000532	-0.396
Nalchik	Armenia_Areni	Ganj_Dareh	Yoruba	-0.000185	0.000502	-0.369
Nalchik	Unakozovskaya	Hadjok	Yoruba	-0.000416	0.00154	-0.27
Nalchik	Unakozovskaya	Ukraine_Eneolithic_Trypillia	Yoruba	-0.00056	0.002273	-0.246
Unakozovskaya	Armenia_Areni	Anapa	Yoruba	-5.7e-05	0.000366	-0.154
Nalchik	Unakozovskaya	Armenia_C	Yoruba	-0.000131	0.000848	-0.154
Nalchik	Unakozovskaya	Feldman_PPNB	Yoruba	-0.000155	0.00101	-0.153
Nalchik	Unakozovskaya	Dolmen	Yoruba	-6.1e-05	0.0005	-0.123
Unakozovskaya	Armenia_Areni	Progress2	Yoruba	-3.9e-05	0.00035	-0.111
Unakozovskaya	Armenia_Areni	Arslantepe	Yoruba	-2.6e-05	0.000242	-0.108
Nalchik	Unakozovskaya	Russia_North_Caucasus	Yoruba	8.4e-05	0.00065	0.129
Unakozovskaya	Armenia_Areni	Russia_North_Caucasus	Yoruba	4.3e-05	0.000313	0.139
Nalchik	Armenia_Areni	Khvalynsk	Yoruba	0.000181	0.00064	0.283
Nalchik	Unakozovskaya	Alexandria	Yoruba	0.000266	0.000871	0.306
Unakozovskaya	Armenia_Areni	MarGora	Yoruba	0.00015	0.000437	0.343
Nalchik	Armenia_Areni	Poland_GlobularAmphora	Yoruba	0.000204	0.000579	0.352
Unakozovskaya	Armenia_Areni	Caucasus_LBA_Dolmen	Yoruba	0.000151	0.000425	0.355
Nalchik	Armenia_Areni	Kura-Araxes_	Yoruba	0.000364	0.00095	0.383
Nalchik	Armenia_Areni	Novosvobodnaya	Yoruba	0.000171	0.000428	0.399
Nalchik	Armenia_Areni	Caucasus_LBA_Dolmen	Yoruba	0.000269	0.000669	0.402
Unakozovskaya	Armenia_Areni	Seh_Gabi_MB	Yoruba	0.000176	0.000339	0.52
Nalchik	Armenia_Areni	Vonjucka1	Yoruba	0.000395	0.000687	0.574
Unakozovskaya	Armenia_Areni	Iran_HotuIIIb	Yoruba	0.000679	0.001177	0.577
Nalchik	Unakozovskaya	Ukraine_N	Yoruba	0.000453	0.000614	0.738
Nalchik	Armenia_Areni	Lebyazhinka	Yoruba	0.000639	0.000861	0.742
Nalchik	Armenia_Areni	Malta	Yoruba	0.000555	0.000724	0.767
Nalchik	Armenia_Areni	Maikop	Yoruba	0.000717	0.000884	0.811
Nalchik	Unakozovskaya	Lebyazhinka	Yoruba	0.000912	0.001092	0.835
Nalchik	Unakozovskaya	DereivkaI	Yoruba	0.000573	0.000584	0.981
Nalchik	Armenia_Areni	Russia_North_Caucasus	Yoruba	0.00052	0.000525	0.99
Nalchik	Unakozovskaya	Malta	Yoruba	0.000889	0.000897	0.99
Nalchik	Unakozovskaya	MarGora	Yoruba	0.000894	0.00084	1.064
Unakozovskaya	Armenia_Areni	TUR_C_AsklHoyuk_PPN	Yoruba	0.001176	0.001039	1.133
Nalchik	Armenia_Areni	Ukraine_N	Yoruba	0.000659	0.000531	1.24
Nalchik	Armenia_Areni	DereivkaI	Yoruba	0.000593	0.000476	1.245
Unakozovskaya	Armenia_Areni	Armenia_Kalavan	Yoruba	0.000445	0.000348	1.278
Unakozovskaya	Armenia_Areni	Bestansur_PPN	Yoruba	0.00264	0.001968	1.342
Nalchik	Unakozovskaya	Vonjucka1	Yoruba	0.001163	0.000848	1.373
Unakozovskaya	Armenia_Areni	Shanida_N	Yoruba	0.001075	0.000742	1.45
Unakozovskaya	Armenia_Areni	Nemrik_PPN	Yoruba	0.000784	0.000529	1.483
Unakozovskaya	Armenia_Areni	Armenia_Kaps	Yoruba	0.000658	0.000389	1.69
Nalchik	Armenia_Areni	Hadjok	Yoruba	0.002125	0.001218	1.744
Unakozovskaya	Armenia_Areni	Kura-Araxes_	Yoruba	0.000913	0.0005	1.825
Nalchik	Armenia_Areni	AfontovaGora	Yoruba	0.002031	0.001093	1.858
Nalchik	Unakozovskaya	Ukraine_Mesolithic	Yoruba	0.001229	0.00066	1.861
Nalchik	Armenia_Areni	Steppe_Maikop	Yoruba	0.000988	0.000521	1.896
Unakozovskaya	Armenia_Areni	Seh_Gabi_MA	Yoruba	0.00068	0.000358	1.903
Nalchik	Unakozovskaya	Poland_GlobularAmphora	Yoruba	0.001519	0.000771	1.97
Nalchik	Unakozovskaya	Steppe_Maikop	Yoruba	0.001222	0.000614	1.988
Nalchik	Armenia_Areni	EHG	Yoruba	0.001285	0.0006	2.143
Unakozovskaya	Armenia_Areni	Armenia_Talin	Yoruba	0.000978	0.00045	2.174
Unakozovskaya	Armenia_Areni	Dolmen	Yoruba	0.000644	0.000279	2.305
Nalchik	Unakozovskaya	Khvalynsk	Yoruba	0.001833	0.000795	2.308
Nalchik	Unakozovskaya	Progress2	Yoruba	0.001621	0.000672	2.414
Nalchik	Armenia_Areni	MarGora	Yoruba	0.001647	0.000655	2.515
Unakozovskaya	Armenia_Areni	Late_Maykop	Yoruba	0.001135	0.000433	2.621
Nalchik	Unakozovskaya	AfontovaGora	Yoruba	0.003335	0.001254	2.66
Nalchik	Armenia_Areni	WHG	Yoruba	0.001322	0.000489	2.706
Unakozovskaya	Armenia_Areni	Ganj_Dareh	Yoruba	0.00092	0.000327	2.817
Nalchik	Unakozovskaya	Anapa	Yoruba	0.001998	0.000705	2.834
Nalchik	Armenia_Areni	Ukraine_Mesolithic	Yoruba	0.001504	0.000523	2.875
Nalchik	Unakozovskaya	EHG	Yoruba	0.002156	0.000739	2.915
Nalchik	Armenia_Areni	Progress2	Yoruba	0.001605	0.000544	2.953
Unakozovskaya	Armenia_Areni	Novosvobodnaya	Yoruba	0.0009	0.000301	2.986
Nalchik	Armenia_Areni	Dolmen	Yoruba	0.001204	0.000367	3.276
Nalchik	Unakozovskaya	WHG	Yoruba	0.001998	0.000603	3.31
Unakozovskaya	Armenia_Areni	Maikop	Yoruba	0.001697	0.0005	3.395
Unakozovskaya	Armenia_Areni	Russia_North_Caucasus_MBA	Yoruba	0.001367	0.00037	3.694
Nalchik	Armenia_Areni	Anapa	Yoruba	0.001931	0.000514	3.756
Unakozovskaya	Armenia_Areni	Hadjok	Yoruba	0.00285	0.000748	3.809
Nalchik	Armenia_Areni	CHG	Yoruba	0.002211	0.000526	4.202
Unakozovskaya	Armenia_Areni	CHG	Yoruba	0.004084	0.000414	9.873
