# Supplementary material for: Human DNA from the oldest Eneolithic cemetery in Nalchik points the spread of farming from the Caucasus to the Eastern European steppes
Source: iScience. 2024 Oct 16;27(11):110963. doi: 10.1016/j.isci.2024.110963 (PMC11576401; doi:10.1016/j.isci.2024.110963)
Supplement: Table S8. Outgroup F3 statistics Related to STAR Methods and Figure S5 [file mmc4.xlsx]

## Sheet: Armenia_Areni - 1 Source
Source	Target	Pvalue
Unakozovskaya	Armenia_Areni	0.260145
Nalchik	Armenia_Areni	0.221601
Iran_HotuIIIb	Armenia_Areni	0.014607
CHG	Armenia_Areni	0.000889929
Polutepe	Armenia_Areni	9.50175e-05
Mentesh	Armenia_Areni	1.90417e-05
Alexandria	Armenia_Areni	7.7782e-08
Seh_Gabi_MB	Armenia_Areni	5.63782e-09
Seh_Gabi_MA	Armenia_Areni	7.11603e-11
Arslantepe	Armenia_Areni	8.89113e-15
Vonjucka1	Armenia_Areni	2.5588e-16
Iran_Ganj_Dareh_Neolithic	Armenia_Areni	2.23947e-17
Progress2	Armenia_Areni	3.96637e-25
DereivkaI	Armenia_Areni	1.01878e-32
Lebyazhinka	Armenia_Areni	2.39178e-46
Khvalynsk	Armenia_Areni	1.30025e-52

## Sheet: Nalchik - 1 source
Source	Pvalue
Unakozovskaya	0.316079
Armenia_Areni	0.113301
Iran_HotuIIIb	0.043554
Alexandria	0.0181967
CHG	0.00489283
Polutepe	0.00421794
Vonjucka1	0.00216872
Seh_Gabi_MA	2.2893e-05
Seh_Gabi_MB	1.85185e-05
Progress2	5.53264e-06
Mentesh	1.01805e-06
DereivkaI	2.81851e-07
Khvalynsk	1.35997e-08
Seh_Gabi_MC	2.7585e-09
Lebyazhinka	2.64401e-10
Arslantepe	5.63587e-11
Iran_Ganj_Dareh_Neolithic	4.88724e-13

## Sheet: PPN - 1Source
Source	Target	Pvalue
Bestansur_PPN	Armenia_Areni	0.237068
CYP_PPNB	Armenia_Areni	0.16258
TUR_C_AsklHoyuk_PPN	Armenia_Areni	0.134133
Mardin_PPN	Armenia_Areni	0.0148572
TUR_C_Boncuklu_PPN	Armenia_Areni	4.21446e-05
Nemrik_PPN	Armenia_Areni	9.87967e-09
Levant_PPN	Armenia_Areni	1.35425e-34
Bestansur_PPN	Nalchik	0.664566
CYP_PPNB	Nalchik	0.567087
TUR_C_AsklHoyuk_PPN	Nalchik	0.273267
Mardin_PPN	Nalchik	0.0881645
Nemrik_PPN	Nalchik	0.000812973
TUR_C_Boncuklu_PPN	Nalchik	6.02346e-05
Levant_PPN	Nalchik	5.78586e-13
Mardin_PPN	Unakozovskaya	0.29369
CYP_PPNB	Unakozovskaya	0.240762
Bestansur_PPN	Unakozovskaya	0.117934
TUR_C_AsklHoyuk_PPN	Unakozovskaya	0.0565553
Nemrik_PPN	Unakozovskaya	0.0373231
TUR_C_Boncuklu_PPN	Unakozovskaya	0.00326361
Levant_PPN	Unakozovskaya	9.82609e-12

## Sheet: EHG-WHG - 1 source
target	Source	p-value
Nalchik	EHG	3.69497e-45
Unakozovskaya	EHG	1.95477e-121
Khvalynsk_I0122	EHG	2.83709e-05
Khvalynsk_I0433	EHG	3.68292e-06
Khvalynsk_I0434	EHG	1.46586e-08
DereivkaI	EHG	7.50086e-67
Progress2	EHG	6.98047e-49
Lebyazhinka	EHG	0.133213
Vonjucka1	EHG	7.52754e-36
Alexandria	EHG	4.08073e-44
Nalchik	WHG	7.78244e-26
Unakozovskaya	WHG	2.27442e-80
Khvalynsk_I0122	WHG	7.04592e-44
Khvalynsk_I0433	WHG	6.45009e-40
Khvalynsk_I0434	WHG	2.70417e-10
DereivkaI	WHG	8.43704e-50
Progress2	WHG	4.41453e-73
Lebyazhinka	WHG	8.29027e-43
Vonjucka1	WHG	2.17134e-56
Alexandria	WHG	1.03602e-20

## Sheet: Unakozovo - 1 source
source	pvalue
CHG	0.485809
Polutepe	0.433526
Nalchik	0.316079
Armenia_Areni	0.263693
Iran_HotuIIIb	0.183822
Mentesh	0.0691283
Seh_Gabi_MA	0.0176543
Seh_Gabi_MB	0.0148965
Arslantepe	0.00671899
Seh_Gabi_MC	3.16927e-06
Iran_Ganj_Dareh_Neolithic	8.6149e-07
Alexandria	8.24312e-11
Vonjucka1	1.92457e-17
Progress2	7.89288e-27
DereivkaI	1.41445e-32
Lebyazhinka	6.65339e-40
Khvalynsk	3.98546e-45
