# Supplementary material for: Human DNA from the oldest Eneolithic cemetery in Nalchik points the spread of farming from the Caucasus to the Eastern European steppes
Source: iScience. 2024 Oct 16;27(11):110963. doi: 10.1016/j.isci.2024.110963 (PMC11576401; doi:10.1016/j.isci.2024.110963)
Supplement: Table S9. Modeling of the Nalchik Man genome, related to Figure 5A — Individuals from the Unakozovskaya cave and Armenian Chalcolithic representatives [file mmc5.xlsx]

## Sheet: Supplementary Table 8
Source1	Source2	Target	Source1	Source1	stderr_Source1	stderr_Source2	Pvalue	outgroups = c("Papuan.DG", "Han.DG", "Chukchi.DG", "Russia_Ust_Ishim_HG_published.DG", "Kostenki14", "ONG.SG", "Yoruba.SDG", "Mbuti.SDG", "Karitiana.SDG", "Iran_Ganj_Dareh_Neolithic")
Iran_HotuIIIb	EHG	Vonjucka1	0.846	0.154	0.023	0.023	0.377676
Iran_HotuIIIb	Ukraine_N	Unakozovskaya	0.928	0.072	0.018	0.018	0.863703
Iran_HotuIIIb	Ukraine_Mesolithic	Unakozovskaya	0.937	0.063	0.017	0.017	0.681179
Iran_HotuIIIb	SRB_Iron_Gates_HG	Unakozovskaya	0.937	0.063	0.018	0.018	0.612332
Iran_HotuIIIb	EHG	Unakozovskaya	0.959	0.041	0.012	0.012	0.515433
Iran_HotuIIIb	WHG	Unakozovskaya	0.944	0.056	0.017	0.017	0.412185
EHG	CHG	Progress2	0.496	0.504	0.027	0.027	0.522825
Iran_HotuIIIb	EHG	Progress2	0.847	0.153	0.019	0.019	0.286097
Ukraine_Mesolithic	CHG	Nalchik	0.411	0.589	0.064	0.064	0.949688
Ukraine_N	CHG	Nalchik	0.425	0.575	0.067	0.067	0.926882
EHG	CHG	Nalchik	0.252	0.748	0.043	0.043	0.788251
Iran_HotuIIIb	Ukraine_N	Nalchik	0.89	0.11	0.032	0.032	0.72605
Iran_HotuIIIb	Ukraine_Mesolithic	Nalchik	0.902	0.098	0.033	0.033	0.433776
Iran_HotuIIIb	SRB_Iron_Gates_HG	Nalchik	0.924	0.076	0.027	0.027	0.316956
Iran_HotuIIIb	WHG	Nalchik	0.941	0.059	0.025	0.025	0.184059
SRB_Iron_Gates_HG	CHG	Nalchik	0.332	0.668	0.067	0.067	0.183233
Iran_HotuIIIb	EHG	Nalchik	0.964	0.036	0.014	0.014	0.148763
EHG	Ukraine_Mesolithic	Lebyazhinka	0.719	0.281	0.112	0.112	0.442003
EHG	Ukraine_N	Lebyazhinka	0.765	0.235	0.099	0.099	0.388485
EHG	CHG	Lebyazhinka	0.91	0.09	0.04	0.04	0.354248
Iran_HotuIIIb	EHG	Lebyazhinka	0.456	0.544	0.14	0.14	0.328243
EHG	SRB_Iron_Gates_HG	Lebyazhinka	0.862	0.138	0.066	0.066	0.299915
EHG	WHG	Lebyazhinka	0.885	0.115	0.06	0.06	0.265888
Iran_HotuIIIb	EHG	Khvalynsk_I0434	0.921	0.079	0.038	0.038	0.965101
Iran_HotuIIIb	EHG	Khvalynsk_I0122	0.733	0.267	0.065	0.065	0.286233
EHG	CHG	Khvalynsk_I0122	0.78	0.22	0.042	0.042	0.171615
Ukraine_N	CHG	DereivkaI	0.946	0.054	0.027	0.027	0.401762
Iran_HotuIIIb	Ukraine_N	DereivkaI	0.229	0.771	0.107	0.107	0.348303
Ukraine_N	CHG	Alexandria	0.713	0.287	0.049	0.049	0.235261
