# Supplementary material for: Human DNA from the oldest Eneolithic cemetery in Nalchik points the spread of farming from the Caucasus to the Eastern European steppes
Source: iScience. 2024 Oct 16;27(11):110963. doi: 10.1016/j.isci.2024.110963 (PMC11576401; doi:10.1016/j.isci.2024.110963)
Supplement: Table S10. Modeling of the Nalchik Man genome, related to STAR Methods [file mmc6.xlsx]

## Sheet: Supplementary Table 10
Source1	Source2	Target	Source1-prop	Source2-prop	Source1-sterr	Source2-sterr	Pvalue
Seh_Gabi_MA	Seh_Gabi_MB	Armenia_Areni	-17.987	18.987	50.35	50.35	0.997796
Seh_Gabi_MB	Seh_Gabi_MA	Armenia_Areni	18.987	-17.987	50.35	50.35	0.997796
Khvalynsk	Progress2	Armenia_Areni	-1.988	2.988	0.491	0.491	0.981361
Progress2	Khvalynsk	Armenia_Areni	2.988	-1.988	0.491	0.491	0.981361
Iran_Ganj_Dareh_Neolithic	Seh_Gabi_MB	Armenia_Areni	-2.121	3.121	0.898	0.898	0.906063
Seh_Gabi_MB	Iran_Ganj_Dareh_Neolithic	Armenia_Areni	3.121	-2.121	0.898	0.898	0.906063
Lebyazhinka	Vonjucka1	Armenia_Areni	-2.359	3.359	0.86	0.86	0.867776
Vonjucka1	Lebyazhinka	Armenia_Areni	3.359	-2.359	0.86	0.86	0.867776
Khvalynsk	Vonjucka1	Armenia_Areni	-2.115	3.115	0.683	0.683	0.865876
Vonjucka1	Khvalynsk	Armenia_Areni	3.115	-2.115	0.683	0.683	0.865876
DereivkaI	Iran_HotuIIIb	Armenia_Areni	0.127	0.873	0.031	0.031	0.851836
Iran_HotuIIIb	DereivkaI	Armenia_Areni	0.873	0.127	0.031	0.031	0.851836
Iran_HotuIIIb	Seh_Gabi_MB	Armenia_Areni	1.219	-0.219	0.081	0.081	0.810409
Seh_Gabi_MB	Iran_HotuIIIb	Armenia_Areni	-0.219	1.219	0.081	0.081	0.810409
Progress2	Vonjucka1	Armenia_Areni	30.81	-29.81	104.561	104.561	0.791248
Vonjucka1	Progress2	Armenia_Areni	-29.81	30.81	104.561	104.561	0.791248
Iran_HotuIIIb	Seh_Gabi_MA	Armenia_Areni	1.203	-0.203	0.072	0.072	0.765544
Seh_Gabi_MA	Iran_HotuIIIb	Armenia_Areni	-0.203	1.203	0.072	0.072	0.765544
Lebyazhinka	Progress2	Armenia_Areni	-2.109	3.109	0.598	0.598	0.761058
Progress2	Lebyazhinka	Armenia_Areni	3.109	-2.109	0.598	0.598	0.761058
Mentesh	Polutepe	Armenia_Areni	-10.476	11.476	35.553	35.553	0.738842
Polutepe	Mentesh	Armenia_Areni	11.476	-10.476	35.553	35.553	0.738842
Iran_Ganj_Dareh_Neolithic	Iran_HotuIIIb	Armenia_Areni	-0.133	1.133	0.043	0.043	0.720608
Iran_HotuIIIb	Iran_Ganj_Dareh_Neolithic	Armenia_Areni	1.133	-0.133	0.043	0.043	0.720608
CHG	Iran_HotuIIIb	Armenia_Areni	-0.317	1.317	0.158	0.158	0.683342
Iran_HotuIIIb	CHG	Armenia_Areni	1.317	-0.317	0.158	0.158	0.683342
Iran_HotuIIIb	Unakozovskaya	Armenia_Areni	1.889	-0.889	0.641	0.641	0.646928
Unakozovskaya	Iran_HotuIIIb	Armenia_Areni	-0.889	1.889	0.641	0.641	0.646928
Iran_Ganj_Dareh_Neolithic	Seh_Gabi_MA	Armenia_Areni	-2.419	3.419	1.138	1.138	0.574333
Seh_Gabi_MA	Iran_Ganj_Dareh_Neolithic	Armenia_Areni	3.419	-2.419	1.138	1.138	0.574333
DereivkaI	Seh_Gabi_MB	Armenia_Areni	0.387	0.613	0.047	0.047	0.54683
Seh_Gabi_MB	DereivkaI	Armenia_Areni	0.613	0.387	0.047	0.047	0.54683
DereivkaI	Polutepe	Armenia_Areni	0.353	0.647	0.055	0.055	0.516645
Polutepe	DereivkaI	Armenia_Areni	0.647	0.353	0.055	0.055	0.516645
Khvalynsk	Lebyazhinka	Armenia_Areni	-29.421	30.421	62.976	62.976	0.496497
Lebyazhinka	Khvalynsk	Armenia_Areni	30.421	-29.421	62.976	62.976	0.496497
Alexandria	Iran_HotuIIIb	Armenia_Areni	0.176	0.824	0.058	0.058	0.491291
Iran_HotuIIIb	Alexandria	Armenia_Areni	0.824	0.176	0.058	0.058	0.491291
CHG	Seh_Gabi_MA	Armenia_Areni	3.258	-2.258	1.802	1.802	0.479536
Seh_Gabi_MA	CHG	Armenia_Areni	-2.258	3.258	1.802	1.802	0.479536
CHG	Seh_Gabi_MB	Armenia_Areni	3.765	-2.765	2.333	2.333	0.473558
Seh_Gabi_MB	CHG	Armenia_Areni	-2.765	3.765	2.333	2.333	0.473558
DereivkaI	Seh_Gabi_MA	Armenia_Areni	0.407	0.593	0.044	0.044	0.463813
Seh_Gabi_MA	DereivkaI	Armenia_Areni	0.593	0.407	0.044	0.044	0.463813
Alexandria	Unakozovskaya	Armenia_Areni	0.339	0.661	0.093	0.093	0.460625
Unakozovskaya	Alexandria	Armenia_Areni	0.661	0.339	0.093	0.093	0.460625
Khvalynsk	Nalchik	Armenia_Areni	-0.097	1.097	0.053	0.053	0.451333
Nalchik	Khvalynsk	Armenia_Areni	1.097	-0.097	0.053	0.053	0.451333
Nalchik	Progress2	Armenia_Areni	1.15	-0.15	0.088	0.088	0.440797
Progress2	Nalchik	Armenia_Areni	-0.15	1.15	0.088	0.088	0.440797
Unakozovskaya	Vonjucka1	Armenia_Areni	0.765	0.235	0.066	0.066	0.43218
Vonjucka1	Unakozovskaya	Armenia_Areni	0.235	0.765	0.066	0.066	0.43218
Lebyazhinka	Nalchik	Armenia_Areni	-0.092	1.092	0.056	0.056	0.390649
Nalchik	Lebyazhinka	Armenia_Areni	1.092	-0.092	0.056	0.056	0.390649
Alexandria	Nalchik	Armenia_Areni	-0.225	1.225	0.17	0.17	0.386297
Nalchik	Alexandria	Armenia_Areni	1.225	-0.225	0.17	0.17	0.386297
Arslantepe	Vonjucka1	Armenia_Areni	0.641	0.359	0.044	0.044	0.376444
Vonjucka1	Arslantepe	Armenia_Areni	0.359	0.641	0.044	0.044	0.376444
Mentesh	Unakozovskaya	Armenia_Areni	-1.183	2.183	1.027	1.027	0.343881
Unakozovskaya	Mentesh	Armenia_Areni	2.183	-1.183	1.027	1.027	0.343881
Arslantepe	Lebyazhinka	Armenia_Areni	0.716	0.284	0.031	0.031	0.343205
Lebyazhinka	Arslantepe	Armenia_Areni	0.284	0.716	0.031	0.031	0.343205
Nalchik	Vonjucka1	Armenia_Areni	1.117	-0.117	0.084	0.084	0.324904
Vonjucka1	Nalchik	Armenia_Areni	-0.117	1.117	0.084	0.084	0.324904
Lebyazhinka	Unakozovskaya	Armenia_Areni	0.171	0.829	0.052	0.052	0.316273
Unakozovskaya	Lebyazhinka	Armenia_Areni	0.829	0.171	0.052	0.052	0.316273
Khvalynsk	Unakozovskaya	Armenia_Areni	0.167	0.833	0.05	0.05	0.315103
Unakozovskaya	Khvalynsk	Armenia_Areni	0.833	0.167	0.05	0.05	0.315103
Iran_HotuIIIb	Mentesh	Armenia_Areni	1.272	-0.272	0.169	0.169	0.309703
Mentesh	Iran_HotuIIIb	Armenia_Areni	-0.272	1.272	0.169	0.169	0.309703
Progress2	Unakozovskaya	Armenia_Areni	0.236	0.764	0.07	0.07	0.304577
Unakozovskaya	Progress2	Armenia_Areni	0.764	0.236	0.07	0.07	0.304577
DereivkaI	Unakozovskaya	Armenia_Areni	0.235	0.765	0.068	0.068	0.296283
Unakozovskaya	DereivkaI	Armenia_Areni	0.765	0.235	0.068	0.068	0.296283
DereivkaI	Iran_Ganj_Dareh_Neolithic	Armenia_Areni	0.491	0.509	0.039	0.039	0.28631
Iran_Ganj_Dareh_Neolithic	DereivkaI	Armenia_Areni	0.509	0.491	0.039	0.039	0.28631
Nalchik	Polutepe	Armenia_Areni	0.837	0.163	0.123	0.123	0.282062
Polutepe	Nalchik	Armenia_Areni	0.163	0.837	0.123	0.123	0.282062
Arslantepe	DereivkaI	Armenia_Areni	0.625	0.375	0.042	0.042	0.271692
DereivkaI	Arslantepe	Armenia_Areni	0.375	0.625	0.042	0.042	0.271692
Mentesh	Nalchik	Armenia_Areni	0.142	0.858	0.109	0.109	0.26554
Nalchik	Mentesh	Armenia_Areni	0.858	0.142	0.109	0.109	0.26554
Nalchik	Unakozovskaya	Armenia_Areni	0.758	0.242	0.205	0.205	0.261708
Unakozovskaya	Nalchik	Armenia_Areni	0.242	0.758	0.205	0.205	0.261708
Arslantepe	Nalchik	Armenia_Areni	0.139	0.861	0.103	0.103	0.259462
Nalchik	Arslantepe	Armenia_Areni	0.861	0.139	0.103	0.103	0.259462
DereivkaI	Mentesh	Armenia_Areni	0.367	0.633	0.055	0.055	0.250784
Mentesh	DereivkaI	Armenia_Areni	0.633	0.367	0.055	0.055	0.250784
Iran_HotuIIIb	Polutepe	Armenia_Areni	1.295	-0.295	0.192	0.192	0.246392
Polutepe	Iran_HotuIIIb	Armenia_Areni	-0.295	1.295	0.192	0.192	0.246392
Iran_HotuIIIb	Vonjucka1	Armenia_Areni	0.905	0.095	0.033	0.033	0.235689
Vonjucka1	Iran_HotuIIIb	Armenia_Areni	0.095	0.905	0.033	0.033	0.235689
Arslantepe	Progress2	Armenia_Areni	0.636	0.364	0.042	0.042	0.232312
Progress2	Arslantepe	Armenia_Areni	0.364	0.636	0.042	0.042	0.232312
Iran_Ganj_Dareh_Neolithic	Polutepe	Armenia_Areni	-1.086	2.086	0.519	0.519	0.217677
Polutepe	Iran_Ganj_Dareh_Neolithic	Armenia_Areni	2.086	-1.086	0.519	0.519	0.217677
Iran_HotuIIIb	Nalchik	Armenia_Areni	0.399	0.601	0.369	0.369	0.209757
Nalchik	Iran_HotuIIIb	Armenia_Areni	0.601	0.399	0.369	0.369	0.209757
Mentesh	Vonjucka1	Armenia_Areni	0.651	0.349	0.06	0.06	0.20405
Vonjucka1	Mentesh	Armenia_Areni	0.349	0.651	0.06	0.06	0.20405
DereivkaI	Nalchik	Armenia_Areni	-0.08	1.08	0.087	0.087	0.20377
Nalchik	DereivkaI	Armenia_Areni	1.08	-0.08	0.087	0.087	0.20377
CHG	Nalchik	Armenia_Areni	-0.109	1.109	0.239	0.239	0.172232
Nalchik	CHG	Armenia_Areni	1.109	-0.109	0.239	0.239	0.172232
Iran_Ganj_Dareh_Neolithic	Nalchik	Armenia_Areni	0.044	0.956	0.071	0.071	0.170972
Nalchik	Iran_Ganj_Dareh_Neolithic	Armenia_Areni	0.956	0.044	0.071	0.071	0.170972
Nalchik	Seh_Gabi_MB	Armenia_Areni	0.947	0.053	0.124	0.124	0.160533
Seh_Gabi_MB	Nalchik	Armenia_Areni	0.053	0.947	0.124	0.124	0.160533
Polutepe	Unakozovskaya	Armenia_Areni	-1.158	2.158	1.291	1.291	0.160399
Unakozovskaya	Polutepe	Armenia_Areni	2.158	-1.158	1.291	1.291	0.160399
Nalchik	Seh_Gabi_MA	Armenia_Areni	0.953	0.047	0.113	0.113	0.159934
Seh_Gabi_MA	Nalchik	Armenia_Areni	0.047	0.953	0.113	0.113	0.159934
CHG	Iran_Ganj_Dareh_Neolithic	Armenia_Areni	1.756	-0.756	0.35	0.35	0.156129
Iran_Ganj_Dareh_Neolithic	CHG	Armenia_Areni	-0.756	1.756	0.35	0.35	0.156129
Polutepe	Seh_Gabi_MA	Armenia_Areni	4.202	-3.202	3.733	3.733	0.148303
Seh_Gabi_MA	Polutepe	Armenia_Areni	-3.202	4.202	3.733	3.733	0.148303
Polutepe	Seh_Gabi_MB	Armenia_Areni	4.363	-3.363	4.08	4.08	0.127068
Seh_Gabi_MB	Polutepe	Armenia_Areni	-3.363	4.363	4.08	4.08	0.127068
Lebyazhinka	Mentesh	Armenia_Areni	0.265	0.735	0.046	0.046	0.121569
Mentesh	Lebyazhinka	Armenia_Areni	0.735	0.265	0.046	0.046	0.121569
Iran_HotuIIIb	Lebyazhinka	Armenia_Areni	0.937	0.063	0.023	0.023	0.119424
Lebyazhinka	Iran_HotuIIIb	Armenia_Areni	0.063	0.937	0.023	0.023	0.119424
Arslantepe	Iran_HotuIIIb	Armenia_Areni	-0.197	1.197	0.103	0.103	0.117999
Iran_HotuIIIb	Arslantepe	Armenia_Areni	1.197	-0.197	0.103	0.103	0.117999
Arslantepe	Mentesh	Armenia_Areni	-10.584	11.584	29.513	29.513	0.114978
Mentesh	Arslantepe	Armenia_Areni	11.584	-10.584	29.513	29.513	0.114978
Lebyazhinka	Polutepe	Armenia_Areni	0.249	0.751	0.048	0.048	0.113856
Polutepe	Lebyazhinka	Armenia_Areni	0.751	0.249	0.048	0.048	0.113856
Iran_HotuIIIb	Khvalynsk	Armenia_Areni	0.94	0.06	0.023	0.023	0.103811
Khvalynsk	Iran_HotuIIIb	Armenia_Areni	0.06	0.94	0.023	0.023	0.103811
Mentesh	Progress2	Armenia_Areni	0.66	0.34	0.06	0.06	0.0867217
Progress2	Mentesh	Armenia_Areni	0.34	0.66	0.06	0.06	0.0867217
Iran_HotuIIIb	Progress2	Armenia_Areni	0.913	0.087	0.035	0.035	0.0863074
Progress2	Iran_HotuIIIb	Armenia_Areni	0.087	0.913	0.035	0.035	0.0863074
CHG	Polutepe	Armenia_Areni	9.812	-8.812	37.86	37.86	0.079322
Polutepe	CHG	Armenia_Areni	-8.812	9.812	37.86	37.86	0.079322
Alexandria	Mentesh	Armenia_Areni	0.466	0.534	0.086	0.086	0.0781747
Mentesh	Alexandria	Armenia_Areni	0.534	0.466	0.086	0.086	0.0781747
CHG	DereivkaI	Armenia_Areni	0.722	0.278	0.067	0.067	0.0773693
DereivkaI	CHG	Armenia_Areni	0.278	0.722	0.067	0.067	0.0773693
Alexandria	Polutepe	Armenia_Areni	0.439	0.561	0.089	0.089	0.07072
Polutepe	Alexandria	Armenia_Areni	0.561	0.439	0.089	0.089	0.07072
Arslantepe	Unakozovskaya	Armenia_Areni	-0.559	1.559	0.438	0.438	0.0701101
Unakozovskaya	Arslantepe	Armenia_Areni	1.559	-0.559	0.438	0.438	0.0701101
Arslantepe	Polutepe	Armenia_Areni	-3.312	4.312	3.555	3.555	0.0700885
Polutepe	Arslantepe	Armenia_Areni	4.312	-3.312	3.555	3.555	0.0700885
Polutepe	Vonjucka1	Armenia_Areni	0.685	0.315	0.067	0.067	0.0699457
Vonjucka1	Polutepe	Armenia_Areni	0.315	0.685	0.067	0.067	0.0699457
Seh_Gabi_MA	Unakozovskaya	Armenia_Areni	-0.509	1.509	0.467	0.467	0.0680501
Unakozovskaya	Seh_Gabi_MA	Armenia_Areni	1.509	-0.509	0.467	0.467	0.0680501
Polutepe	Progress2	Armenia_Areni	0.681	0.319	0.065	0.065	0.0616295
Progress2	Polutepe	Armenia_Areni	0.319	0.681	0.065	0.065	0.0616295
Khvalynsk	Mentesh	Armenia_Areni	0.251	0.749	0.046	0.046	0.0597538
Mentesh	Khvalynsk	Armenia_Areni	0.749	0.251	0.046	0.046	0.0597538
Iran_Ganj_Dareh_Neolithic	Mentesh	Armenia_Areni	-1.3	2.3	0.674	0.674	0.0571844
Mentesh	Iran_Ganj_Dareh_Neolithic	Armenia_Areni	2.3	-1.3	0.674	0.674	0.0571844
Seh_Gabi_MB	Vonjucka1	Armenia_Areni	0.646	0.354	0.054	0.054	0.0516159
Vonjucka1	Seh_Gabi_MB	Armenia_Areni	0.354	0.646	0.054	0.054	0.0516159
Arslantepe	Khvalynsk	Armenia_Areni	0.731	0.269	0.032	0.032	0.0505429
Khvalynsk	Arslantepe	Armenia_Areni	0.269	0.731	0.032	0.032	0.0505429
Seh_Gabi_MB	Unakozovskaya	Armenia_Areni	-0.498	1.498	0.523	0.523	0.0503622
Unakozovskaya	Seh_Gabi_MB	Armenia_Areni	1.498	-0.498	0.523	0.523	0.0503622
Mentesh	Seh_Gabi_MA	Armenia_Areni	6.041	-5.041	8.275	8.275	0.0469954
Seh_Gabi_MA	Mentesh	Armenia_Areni	-5.041	6.041	8.275	8.275	0.0469954
Mentesh	Seh_Gabi_MB	Armenia_Areni	7.305	-6.305	13.455	13.455	0.0423474
Seh_Gabi_MB	Mentesh	Armenia_Areni	-6.305	7.305	13.455	13.455	0.0423474
Iran_Ganj_Dareh_Neolithic	Unakozovskaya	Armenia_Areni	-0.237	1.237	0.198	0.198	0.0418794
Unakozovskaya	Iran_Ganj_Dareh_Neolithic	Armenia_Areni	1.237	-0.237	0.198	0.198	0.0418794
Seh_Gabi_MA	Vonjucka1	Armenia_Areni	0.619	0.381	0.053	0.053	0.0387876
Vonjucka1	Seh_Gabi_MA	Armenia_Areni	0.381	0.619	0.053	0.053	0.0387876
Khvalynsk	Polutepe	Armenia_Areni	0.224	0.776	0.049	0.049	0.0321037
Polutepe	Khvalynsk	Armenia_Areni	0.776	0.224	0.049	0.049	0.0321037
CHG	Unakozovskaya	Armenia_Areni	-0.471	1.471	0.844	0.844	0.0284191
Unakozovskaya	CHG	Armenia_Areni	1.471	-0.471	0.844	0.844	0.0284191
CHG	Mentesh	Armenia_Areni	3.372	-2.372	4.536	4.536	0.0242369
Mentesh	CHG	Armenia_Areni	-2.372	3.372	4.536	4.536	0.0242369
Alexandria	Iran_Ganj_Dareh_Neolithic	Armenia_Areni	0.609	0.391	0.06	0.06	0.0182016
Iran_Ganj_Dareh_Neolithic	Alexandria	Armenia_Areni	0.391	0.609	0.06	0.06	0.0182016
Alexandria	Seh_Gabi_MB	Armenia_Areni	0.485	0.515	0.086	0.086	0.0155291
Seh_Gabi_MB	Alexandria	Armenia_Areni	0.515	0.485	0.086	0.086	0.0155291
CHG	Vonjucka1	Armenia_Areni	0.761	0.239	0.081	0.081	0.0147625
Vonjucka1	CHG	Armenia_Areni	0.239	0.761	0.081	0.081	0.0147625
Alexandria	Seh_Gabi_MA	Armenia_Areni	0.523	0.477	0.076	0.076	0.0139685
Seh_Gabi_MA	Alexandria	Armenia_Areni	0.477	0.523	0.076	0.076	0.0139685
Alexandria	CHG	Armenia_Areni	0.334	0.666	0.134	0.134	0.00820651
CHG	Alexandria	Armenia_Areni	0.666	0.334	0.134	0.134	0.00820651
Alexandria	Arslantepe	Armenia_Areni	0.486	0.514	0.074	0.074	0.0080825
Arslantepe	Alexandria	Armenia_Areni	0.514	0.486	0.074	0.074	0.0080825
Lebyazhinka	Seh_Gabi_MB	Armenia_Areni	0.265	0.735	0.041	0.041	0.00772107
Seh_Gabi_MB	Lebyazhinka	Armenia_Areni	0.735	0.265	0.041	0.041	0.00772107
Alexandria	Vonjucka1	Armenia_Areni	2.516	-1.516	0.834	0.834	0.00746827
Vonjucka1	Alexandria	Armenia_Areni	-1.516	2.516	0.834	0.834	0.00746827
Lebyazhinka	Seh_Gabi_MA	Armenia_Areni	0.296	0.704	0.039	0.039	0.00722681
Seh_Gabi_MA	Lebyazhinka	Armenia_Areni	0.704	0.296	0.039	0.039	0.00722681
Progress2	Seh_Gabi_MB	Armenia_Areni	0.348	0.652	0.054	0.054	0.00661372
Seh_Gabi_MB	Progress2	Armenia_Areni	0.652	0.348	0.054	0.054	0.00661372
CHG	Lebyazhinka	Armenia_Areni	0.848	0.152	0.063	0.063	0.00508582
Lebyazhinka	CHG	Armenia_Areni	0.152	0.848	0.063	0.063	0.00508582
CHG	Progress2	Armenia_Areni	0.79	0.21	0.085	0.085	0.00453869
Progress2	CHG	Armenia_Areni	0.21	0.79	0.085	0.085	0.00453869
Alexandria	Khvalynsk	Armenia_Areni	1.606	-0.606	0.184	0.184	0.00423857
Khvalynsk	Alexandria	Armenia_Areni	-0.606	1.606	0.184	0.184	0.00423857
Progress2	Seh_Gabi_MA	Armenia_Areni	0.378	0.622	0.053	0.053	0.00357339
Seh_Gabi_MA	Progress2	Armenia_Areni	0.622	0.378	0.053	0.053	0.00357339
Arslantepe	CHG	Armenia_Areni	-0.736	1.736	0.647	0.647	0.00320751
CHG	Arslantepe	Armenia_Areni	1.736	-0.736	0.647	0.647	0.00320751
CHG	Khvalynsk	Armenia_Areni	0.873	0.127	0.06	0.06	0.00269525
Khvalynsk	CHG	Armenia_Areni	0.127	0.873	0.06	0.06	0.00269525
Khvalynsk	Seh_Gabi_MB	Armenia_Areni	0.246	0.754	0.041	0.041	0.00181578
Seh_Gabi_MB	Khvalynsk	Armenia_Areni	0.754	0.246	0.041	0.041	0.00181578
Alexandria	DereivkaI	Armenia_Areni	2.338	-1.338	0.648	0.648	0.0017115
DereivkaI	Alexandria	Armenia_Areni	-1.338	2.338	0.648	0.648	0.0017115
Iran_Ganj_Dareh_Neolithic	Vonjucka1	Armenia_Areni	0.522	0.478	0.052	0.052	0.00139442
Vonjucka1	Iran_Ganj_Dareh_Neolithic	Armenia_Areni	0.478	0.522	0.052	0.052	0.00139442
Alexandria	Progress2	Armenia_Areni	2.318	-1.318	0.727	0.727	0.000805637
Progress2	Alexandria	Armenia_Areni	-1.318	2.318	0.727	0.727	0.000805637
Arslantepe	Seh_Gabi_MA	Armenia_Areni	-201.741	202.741	66051.3	66051.3	0.000804581
Seh_Gabi_MA	Arslantepe	Armenia_Areni	202.741	-201.741	66051.3	66051.3	0.000804581
Khvalynsk	Seh_Gabi_MA	Armenia_Areni	0.274	0.726	0.041	0.041	0.000727337
Seh_Gabi_MA	Khvalynsk	Armenia_Areni	0.726	0.274	0.041	0.041	0.000727337
Alexandria	Lebyazhinka	Armenia_Areni	1.576	-0.576	0.201	0.201	0.000726944
Lebyazhinka	Alexandria	Armenia_Areni	-0.576	1.576	0.201	0.201	0.000726944
Arslantepe	Seh_Gabi_MB	Armenia_Areni	-11.634	12.634	34.722	34.722	0.000533681
Seh_Gabi_MB	Arslantepe	Armenia_Areni	12.634	-11.634	34.722	34.722	0.000533681
DereivkaI	Vonjucka1	Armenia_Areni	-22.305	23.305	78.76	78.76	0.00014937
Vonjucka1	DereivkaI	Armenia_Areni	23.305	-22.305	78.76	78.76	0.00014937
Iran_Ganj_Dareh_Neolithic	Progress2	Armenia_Areni	0.527	0.473	0.05	0.05	5.0352e-05
Progress2	Iran_Ganj_Dareh_Neolithic	Armenia_Areni	0.473	0.527	0.05	0.05	5.0352e-05
Iran_Ganj_Dareh_Neolithic	Lebyazhinka	Armenia_Areni	0.625	0.375	0.041	0.041	1.53015e-05
Lebyazhinka	Iran_Ganj_Dareh_Neolithic	Armenia_Areni	0.375	0.625	0.041	0.041	1.53015e-05
DereivkaI	Lebyazhinka	Armenia_Areni	2.719	-1.719	0.451	0.451	1.30986e-06
Lebyazhinka	DereivkaI	Armenia_Areni	-1.719	2.719	0.451	0.451	1.30986e-06
Iran_Ganj_Dareh_Neolithic	Khvalynsk	Armenia_Areni	0.654	0.346	0.041	0.041	1.14736e-06
Khvalynsk	Iran_Ganj_Dareh_Neolithic	Armenia_Areni	0.346	0.654	0.041	0.041	1.14736e-06
Arslantepe	Iran_Ganj_Dareh_Neolithic	Armenia_Areni	2.465	-1.465	0.748	0.748	2.57946e-07
Iran_Ganj_Dareh_Neolithic	Arslantepe	Armenia_Areni	-1.465	2.465	0.748	0.748	2.57946e-07
DereivkaI	Progress2	Armenia_Areni	-9.271	10.271	13.94	13.94	2.19738e-10
Progress2	DereivkaI	Armenia_Areni	10.271	-9.271	13.94	13.94	2.19738e-10
DereivkaI	Khvalynsk	Armenia_Areni	2.502	-1.502	0.375	0.375	2.32628e-11
Khvalynsk	DereivkaI	Armenia_Areni	-1.502	2.502	0.375	0.375	2.32628e-11
