# Supplementary material for: Human DNA from the oldest Eneolithic cemetery in Nalchik points the spread of farming from the Caucasus to the Eastern European steppes
Source: iScience. 2024 Oct 16;27(11):110963. doi: 10.1016/j.isci.2024.110963 (PMC11576401; doi:10.1016/j.isci.2024.110963)
Supplement: Table S11. Modeling the ancestry of individuals from Khvalynsk II, related to Figure 5B [file mmc7.xlsx]

## Sheet: Supplementary Table 11
Source3	Outgroup	Target	Iran_HotuIIIb	EHG	Source3_1	stderr_Iran_HotuIIIb	stderr_EHG	stderr_Source3	pvalue	out = "Papuan.DG", "Han.DG", "Chukchi.DG", "Russia_Ust_Ishim_HG_published.DG", "Kostenki14", "ONG.SG", "Yoruba.SDG", "Mbuti.SDG", "Karitiana.SDG", "Iran_Ganj_Dareh_Neolithic", OUTGROUP
CYP_PPNB	Anatolia_Neolithic	Khvalynsk_I0122	0.554	0.315	0.131	0.106	0.076	0.054	0.168994
CYP_PPNB	TUR_Marmara_Barcin_N	Khvalynsk_I0122	0.625	0.288	0.086	0.109	0.075	0.045	0.224209
Mardin_PPN	Anatolia_Neolithic	Khvalynsk_I0122	0.362	0.412	0.227	0.219	0.114	0.126	0.185588
TUR_C_AsklHoyuk_PPN	Anatolia_Neolithic	Khvalynsk_I0122	0.483	0.278	0.239	0.12	0.064	0.098	0.178694
TUR_C_AsklHoyuk_PPN	TUR_Marmara_Barcin_N	Khvalynsk_I0122	0.581	0.268	0.151	0.122	0.063	0.077	0.235622
TUR_C_Boncuklu_PPN	Anatolia_Neolithic	Khvalynsk_I0122	0.574	0.371	0.055	0.102	0.088	0.023	0.234406
Turkey_Catalhoyuk_N_Ceramic.SG	TUR_C_Boncuklu_PPN	Khvalynsk_I0122	0.588	0.342	0.07	0.135	0.099	0.045	0.287323
Bestansur_PPN	ARM_Masis_Blur_N	Khvalynsk_I0434	0.334	0.047	0.619	0.131	0.019	0.132	0.935932
TUR_C_AsklHoyuk_PPN	ARM_Aknashen_N	Khvalynsk_I0434	0.623	0.074	0.303	0.204	0.028	0.202	0.984628
TUR_C_AsklHoyuk_PPN	Turkey_Catalhoyuk_N_Ceramic.SG	Khvalynsk_I0434	0.668	0.074	0.258	0.187	0.028	0.183	0.99456
TUR_C_AsklHoyuk_PPN	TUR_Marmara_Barcin_N	Khvalynsk_I0434	0.711	0.076	0.213	0.124	0.03	0.121	0.994343
Anatolia_Neolithic	CYP_PPNB	Nalchik	0.822	0.042	0.135	0.091	0.016	0.084	0.395209
Anatolia_Neolithic	Levant_PPN	Nalchik	0.885	0.041	0.074	0.045	0.015	0.036	0.325017
Anatolia_Neolithic	TUR_C_Boncuklu_PPN	Nalchik	0.891	0.041	0.068	0.037	0.015	0.028	0.317174
CYP_PPNB	AZE_N	Nalchik	0.634	0.03	0.336	0.188	0.012	0.188	0.409757
CYP_PPNB	TUR_C_Tepecik_Ciftlik_N	Nalchik	0.72	0.032	0.247	0.16	0.012	0.16	0.314589
CYP_PPNB	Turkey_Catalhoyuk_N_Ceramic.SG	Nalchik	0.765	0.032	0.203	0.114	0.012	0.114	0.286533
CYP_PPNB	TUR_Marmara_Barcin_N	Nalchik	0.832	0.035	0.133	0.07	0.013	0.063	0.235109
Levant_PPN	Anatolia_Neolithic	Nalchik	0.889	0.055	0.056	0.056	0.021	0.038	0.248215
Mardin_PPN	TUR_Marmara_Barcin_N	Nalchik	0.727	0.041	0.232	0.178	0.018	0.164	0.161163
TUR_C_AsklHoyuk_PPN	ARM_Aknashen_N	Nalchik	0.563	0.028	0.409	0.19	0.013	0.194	0.727819
TUR_C_AsklHoyuk_PPN	ARM_Masis_Blur_N	Nalchik	0.557	0.027	0.416	0.157	0.013	0.16	0.816257
TUR_C_AsklHoyuk_PPN	AZE_N	Nalchik	0.537	0.025	0.438	0.16	0.012	0.161	0.81701
TUR_C_AsklHoyuk_PPN	TUR_C_Tepecik_Ciftlik_N	Nalchik	0.654	0.033	0.313	0.12	0.011	0.119	0.656542
TUR_C_AsklHoyuk_PPN	Turkey_Catalhoyuk_N_Ceramic.SG	Nalchik	0.628	0.03	0.342	0.123	0.012	0.124	0.720828
TUR_C_AsklHoyuk_PPN	TUR_Marmara_Barcin_N	Nalchik	0.705	0.036	0.26	0.084	0.011	0.079	0.585751
TUR_C_Boncuklu_PPN	Anatolia_Neolithic	Nalchik	0.891	0.047	0.062	0.039	0.016	0.029	0.451425
TUR_C_Boncuklu_PPN	ARM_Aknashen_N	Nalchik	0.858	0.05	0.092	0.067	0.018	0.056	0.487634
TUR_C_Boncuklu_PPN	ARM_Masis_Blur_N	Nalchik	0.855	0.05	0.094	0.065	0.017	0.054	0.535666
TUR_C_Boncuklu_PPN	AZE_N	Nalchik	0.846	0.049	0.105	0.069	0.018	0.056	0.523996
TUR_C_Boncuklu_PPN	TUR_C_Tepecik_Ciftlik_N	Nalchik	0.874	0.05	0.077	0.049	0.017	0.037	0.501002
TUR_C_Boncuklu_PPN	Turkey_Catalhoyuk_N_Ceramic.SG	Nalchik	0.856	0.05	0.093	0.055	0.017	0.043	0.543107
TUR_C_Tepecik_Ciftlik_N	CYP_PPNB	Nalchik	0.705	0.053	0.242	0.135	0.02	0.126	0.58548
TUR_C_Tepecik_Ciftlik_N	Levant_PPN	Nalchik	0.854	0.047	0.099	0.061	0.017	0.049	0.350181
TUR_C_Tepecik_Ciftlik_N	TUR_C_AsklHoyuk_PPN	Nalchik	0.678	0.055	0.267	0.187	0.022	0.175	0.584149
TUR_C_Tepecik_Ciftlik_N	TUR_C_Boncuklu_PPN	Nalchik	0.858	0.047	0.096	0.051	0.017	0.04	0.351363
TUR_Marmara_Barcin_N	Bestansur_PPN	Nalchik	0.838	0.061	0.101	0.073	0.021	0.057	0.494013
TUR_Marmara_Barcin_N	CYP_PPNB	Nalchik	0.84	0.061	0.099	0.063	0.02	0.048	0.538088
TUR_Marmara_Barcin_N	Levant_PPN	Nalchik	0.883	0.055	0.062	0.041	0.018	0.026	0.450307
TUR_Marmara_Barcin_N	Mardin_PPN	Nalchik	0.872	0.054	0.074	0.069	0.02	0.053	0.236962
TUR_Marmara_Barcin_N	TUR_C_AsklHoyuk_PPN	Nalchik	0.838	0.061	0.1	0.069	0.021	0.053	0.536838
Turkey_Catalhoyuk_N_Ceramic.SG	Levant_PPN	Nalchik	0.861	0.045	0.094	0.061	0.016	0.05	0.255147
Turkey_Catalhoyuk_N_Ceramic.SG	TUR_C_Boncuklu_PPN	Nalchik	0.851	0.045	0.104	0.057	0.016	0.046	0.25624
Anatolia_Neolithic	Bestansur_PPN	Unakozovskaya	0.884	0.033	0.083	0.045	0.012	0.048	0.846865
Anatolia_Neolithic	CYP_PPNB	Unakozovskaya	0.864	0.029	0.107	0.045	0.012	0.048	0.322356
Anatolia_Neolithic	Levant_PPN	Unakozovskaya	0.864	0.029	0.107	0.028	0.011	0.025	0.810441
Anatolia_Neolithic	Nemrik_PPN	Unakozovskaya	0.865	0.027	0.107	0.048	0.012	0.051	0.147649
Anatolia_Neolithic	TUR_C_AsklHoyuk_PPN	Unakozovskaya	0.883	0.033	0.084	0.044	0.012	0.047	0.84699
Anatolia_Neolithic	TUR_C_Boncuklu_PPN	Unakozovskaya	0.849	0.028	0.124	0.022	0.011	0.017	0.75326
ARM_Masis_Blur_N	Levant_PPN	Unakozovskaya	0.699	0.033	0.268	0.082	0.011	0.078	0.344456
ARM_Masis_Blur_N	TUR_C_Boncuklu_PPN	Unakozovskaya	0.537	0.028	0.435	0.093	0.014	0.089	0.110169
AZE_N	Levant_PPN	Unakozovskaya	0.759	0.037	0.204	0.063	0.013	0.057	0.512519
AZE_N	TUR_C_Boncuklu_PPN	Unakozovskaya	0.535	0.034	0.431	0.121	0.019	0.113	0.164681
CYP_PPNB	Anatolia_Neolithic	Unakozovskaya	0.702	0.027	0.271	0.054	0.01	0.054	0.523927
CYP_PPNB	ARM_Aknashen_N	Unakozovskaya	0.72	0.028	0.252	0.191	0.014	0.201	0.265847
CYP_PPNB	AZE_N	Unakozovskaya	0.603	0.017	0.379	0.117	0.009	0.118	0.228555
CYP_PPNB	TUR_C_Tepecik_Ciftlik_N	Unakozovskaya	0.734	0.028	0.237	0.084	0.01	0.085	0.561325
CYP_PPNB	Turkey_Catalhoyuk_N_Ceramic.SG	Unakozovskaya	0.685	0.026	0.289	0.114	0.011	0.118	0.410458
CYP_PPNB	TUR_Marmara_Barcin_N	Unakozovskaya	0.701	0.027	0.272	0.035	0.009	0.03	0.533753
Levant_PPN	Anatolia_Neolithic	Unakozovskaya	0.837	0.039	0.124	0.04	0.012	0.036	0.101987
Levant_PPN	TUR_Marmara_Barcin_N	Unakozovskaya	0.818	0.037	0.145	0.029	0.012	0.021	0.118379
Mardin_PPN	TUR_Marmara_Barcin_N	Unakozovskaya	0.367	0.033	0.601	0.108	0.014	0.1	0.575557
TUR_C_AsklHoyuk_PPN	Anatolia_Neolithic	Unakozovskaya	0.579	0.023	0.398	0.12	0.01	0.123	0.106772
TUR_C_AsklHoyuk_PPN	TUR_C_Tepecik_Ciftlik_N	Unakozovskaya	0.71	0.027	0.263	0.179	0.01	0.183	0.211692
TUR_C_AsklHoyuk_PPN	Turkey_Catalhoyuk_N_Ceramic.SG	Unakozovskaya	0.692	0.03	0.278	0.126	0.01	0.13	0.309356
TUR_C_AsklHoyuk_PPN	TUR_Marmara_Barcin_N	Unakozovskaya	0.517	0.019	0.464	0.062	0.009	0.059	0.0920831
TUR_C_Boncuklu_PPN	Anatolia_Neolithic	Unakozovskaya	0.867	0.022	0.111	0.026	0.011	0.026	0.337668
TUR_C_Boncuklu_PPN	ARM_Aknashen_N	Unakozovskaya	0.907	0.031	0.063	0.034	0.012	0.037	0.245722
TUR_C_Boncuklu_PPN	ARM_Masis_Blur_N	Unakozovskaya	0.899	0.028	0.073	0.034	0.012	0.037	0.259302
TUR_C_Boncuklu_PPN	TUR_C_Tepecik_Ciftlik_N	Unakozovskaya	0.891	0.027	0.082	0.028	0.011	0.028	0.639639
TUR_C_Boncuklu_PPN	Turkey_Catalhoyuk_N_Ceramic.SG	Unakozovskaya	0.886	0.026	0.088	0.033	0.012	0.035	0.392263
TUR_C_Boncuklu_PPN	TUR_Marmara_Barcin_N	Unakozovskaya	0.871	0.022	0.107	0.02	0.011	0.013	0.513086
TUR_C_Tepecik_Ciftlik_N	Bestansur_PPN	Unakozovskaya	0.865	0.03	0.104	0.057	0.013	0.063	0.827777
TUR_C_Tepecik_Ciftlik_N	CYP_PPNB	Unakozovskaya	0.846	0.026	0.128	0.059	0.013	0.065	0.253623
TUR_C_Tepecik_Ciftlik_N	Levant_PPN	Unakozovskaya	0.838	0.025	0.137	0.033	0.011	0.032	0.784113
TUR_C_Tepecik_Ciftlik_N	Mardin_PPN	Unakozovskaya	0.863	0.03	0.107	0.056	0.013	0.062	0.792696
TUR_C_Tepecik_Ciftlik_N	Nemrik_PPN	Unakozovskaya	0.841	0.024	0.135	0.063	0.014	0.069	0.134266
TUR_C_Tepecik_Ciftlik_N	TUR_C_AsklHoyuk_PPN	Unakozovskaya	0.864	0.03	0.105	0.057	0.013	0.063	0.822411
TUR_C_Tepecik_Ciftlik_N	TUR_C_Boncuklu_PPN	Unakozovskaya	0.818	0.023	0.159	0.026	0.011	0.022	0.72188
TUR_Marmara_Barcin_N	Bestansur_PPN	Unakozovskaya	0.895	0.035	0.071	0.04	0.012	0.042	0.813445
TUR_Marmara_Barcin_N	CYP_PPNB	Unakozovskaya	0.871	0.031	0.098	0.04	0.012	0.042	0.359771
TUR_Marmara_Barcin_N	Levant_PPN	Unakozovskaya	0.876	0.032	0.092	0.026	0.011	0.021	0.776245
TUR_Marmara_Barcin_N	Mardin_PPN	Unakozovskaya	0.892	0.035	0.073	0.04	0.012	0.041	0.792002
TUR_Marmara_Barcin_N	Nemrik_PPN	Unakozovskaya	0.876	0.03	0.094	0.042	0.012	0.044	0.142736
TUR_Marmara_Barcin_N	TUR_C_AsklHoyuk_PPN	Unakozovskaya	0.894	0.035	0.071	0.04	0.012	0.041	0.818851
TUR_Marmara_Barcin_N	TUR_C_Boncuklu_PPN	Unakozovskaya	0.868	0.032	0.101	0.02	0.011	0.014	0.748077
Turkey_Catalhoyuk_N_Ceramic.SG	Bestansur_PPN	Unakozovskaya	0.868	0.038	0.094	0.059	0.011	0.06	0.772116
Turkey_Catalhoyuk_N_Ceramic.SG	CYP_PPNB	Unakozovskaya	0.848	0.036	0.116	0.059	0.011	0.06	0.225735
Turkey_Catalhoyuk_N_Ceramic.SG	Levant_PPN	Unakozovskaya	0.814	0.032	0.154	0.041	0.01	0.038	0.539042
Turkey_Catalhoyuk_N_Ceramic.SG	Mardin_PPN	Unakozovskaya	0.866	0.038	0.096	0.059	0.011	0.059	0.738111
Turkey_Catalhoyuk_N_Ceramic.SG	Nemrik_PPN	Unakozovskaya	0.835	0.035	0.13	0.069	0.011	0.07	0.121012
Turkey_Catalhoyuk_N_Ceramic.SG	TUR_C_AsklHoyuk_PPN	Unakozovskaya	0.87	0.038	0.092	0.057	0.011	0.057	0.782793
Turkey_Catalhoyuk_N_Ceramic.SG	TUR_C_Boncuklu_PPN	Unakozovskaya	0.787	0.032	0.182	0.03	0.011	0.025	0.430298
