# Supplementary material for: Human DNA from the oldest Eneolithic cemetery in Nalchik points the spread of farming from the Caucasus to the Eastern European steppes
Source: iScience. 2024 Oct 16;27(11):110963. doi: 10.1016/j.isci.2024.110963 (PMC11576401; doi:10.1016/j.isci.2024.110963)
Supplement: Table S12. Modeling of the Nalchik Man genome, related to Figure 5B — Individuals from the Unakozovskaya cave and Armenian Chalcolithic representatives [file mmc8.xlsx]

## Sheet: Supplementary Table 12
Source3	Out	Target	Iran_HotuIIIb	EHG	Source3_1	stderr_Iran_HotuIIIb	stderr_EHG	stderr_Source3	pvalue
Levant_PPN	Anatolia_Neolithic	Armeni	0.651	0.104	0.244	0.057	0.018	0.043	2.30246e-05
Levant_PPN	TUR_Marmara_Barcin_N	Armeni	0.618	0.102	0.28	0.048	0.018	0.033	2.34732e-05
CYP_PPNB	TUR_Marmara_Barcin_N	Armeni	0.535	0.056	0.409	0.037	0.01	0.03	0.152807
CYP_PPNB	Anatolia_Neolithic	Armeni	0.464	0.052	0.484	0.059	0.011	0.056	0.30938
Nemrik_PPN	Anatolia_Neolithic	Armeni	5.519	-0.635	-3.884	6.164	0.92	5.251	0.532988
Mardin_PPN	TUR_Marmara_Barcin_N	Armeni	-1.129	0.199	1.93	0.731	0.083	0.655	0.587432
Mardin_PPN	Anatolia_Neolithic	Armeni	-1.674	0.226	2.448	1.697	0.134	1.575	0.63265
Nemrik_PPN	TUR_Marmara_Barcin_N	Armeni	3.697	-0.353	-2.344	1.416	0.185	1.24	0.657849
TUR_C_Boncuklu_PPN	Anatolia_Neolithic	Armeni	0.692	0.064	0.244	0.033	0.013	0.027	0.713091
Bestansur_PPN	TUR_Marmara_Barcin_N	Armeni	-0.386	0.014	1.372	0.114	0.008	0.11	0.725512
TUR_C_AsklHoyuk_PPN	TUR_Marmara_Barcin_N	Armeni	0.307	0.044	0.649	0.061	0.011	0.055	0.798789
TUR_C_AsklHoyuk_PPN	Anatolia_Neolithic	Armeni	0.29	0.042	0.668	0.08	0.012	0.079	0.811832
TUR_C_Boncuklu_PPN	TUR_Marmara_Barcin_N	Armeni	0.728	0.067	0.205	0.026	0.012	0.017	0.815028
Bestansur_PPN	Anatolia_Neolithic	Armeni	-0.566	0.003	1.563	0.204	0.013	0.208	0.821216
