# Supplementary material for: Human DNA from the oldest Eneolithic cemetery in Nalchik points the spread of farming from the Caucasus to the Eastern European steppes
Source: iScience. 2024 Oct 16;27(11):110963. doi: 10.1016/j.isci.2024.110963 (PMC11576401; doi:10.1016/j.isci.2024.110963)
Supplement: Table S13. Modeling the ancestry of individuals from Khvalynsk II, related to Figure 5B [file mmc9.xlsx]

## Sheet: Supplementary Table 13
Source1	Source2	Target	f_3	std.err	Z	SNPs
Unakozovskaya	Alexandria	Khvalynsk	0.028901	0.003551	8.138	76222
Unakozovskaya	DereivkaI	Khvalynsk	0.012982	0.002616	4.962	116380
Unakozovskaya	Lebyazhinka	Khvalynsk	-0.016003	0.003792	-4.22	48872
Unakozovskaya	Poland_BellBeaker_lc	Khvalynsk	-0.015429	0.035544	-0.434	320
Unakozovskaya	Poland_GlobularAmphora	Khvalynsk	0.037636	0.003627	10.377	71485
Unakozovskaya	Progress2	Khvalynsk	0.019842	0.00298	6.658	98295
Unakozovskaya	Russia_Caucasus_Maikop	Khvalynsk	0.049213	0.004332	11.36	50181
Unakozovskaya	Russia_HG_Tyumen	Khvalynsk	-0.008472	0.003209	-2.64	83060
Unakozovskaya	Russia_Steppe_Maikop	Khvalynsk	0.00694	0.002744	2.529	99086
Unakozovskaya	SRB_Iron_Gates_HG	Khvalynsk	0.012262	0.00266	4.609	131996
Unakozovskaya	Ukraine_Eneolithic_Trypillia	Khvalynsk	0.045871	0.007408	6.192	12106
Unakozovskaya	Ukraine_GlobularAmphora	Khvalynsk	0.043064	0.003196	13.475	97944
Unakozovskaya	Ukraine_Mesolithic	Khvalynsk	-0.004267	0.002842	-1.501	95745
Unakozovskaya	Ukraine_N	Khvalynsk	0.007623	0.003025	2.52	87459
Unakozovskaya	Vonjucka1	Khvalynsk	0.021526	0.003467	6.21	82420
Unakozovskaya	WHG	Khvalynsk	0.01672	0.0029	5.766	106609
Nalchik	Alexandria	Khvalynsk	0.017042	0.006134	2.778	15623
Nalchik	DereivkaI	Khvalynsk	0.00623	0.004457	1.398	26023
Nalchik	Lebyazhinka	Khvalynsk	-0.023651	0.006998	-3.379	10627
Nalchik	Poland_BellBeaker_lc	Khvalynsk	-0.0773	0.061007	-1.267	77
Nalchik	Poland_GlobularAmphora	Khvalynsk	0.036644	0.005941	6.168	16646
Nalchik	Progress2	Khvalynsk	0.019005	0.004947	3.841	22107
Nalchik	Russia_Caucasus_Maikop	Khvalynsk	0.038779	0.008506	4.559	9657
Nalchik	Russia_HG_Tyumen	Khvalynsk	-0.010723	0.006021	-1.781	17058
Nalchik	Russia_Steppe_Maikop	Khvalynsk	0.000789	0.004593	0.172	22072
Nalchik	SRB_Iron_Gates_HG	Khvalynsk	0.010914	0.004195	2.602	31945
Nalchik	Ukraine_Eneolithic_Trypillia	Khvalynsk	0.026255	0.018328	1.433	2058
Nalchik	Ukraine_GlobularAmphora	Khvalynsk	0.034628	0.005395	6.418	22111
Nalchik	Ukraine_Mesolithic	Khvalynsk	-0.003073	0.004921	-0.624	20955
Nalchik	Ukraine_N	Khvalynsk	0.011362	0.005479	2.074	18057
Nalchik	Vonjucka1	Khvalynsk	0.020513	0.00608	3.374	17429
Nalchik	WHG	Khvalynsk	0.015286	0.004695	3.256	25111
