# Supplementary material for: Human DNA from the oldest Eneolithic cemetery in Nalchik points the spread of farming from the Caucasus to the Eastern European steppes
Source: iScience. 2024 Oct 16;27(11):110963. doi: 10.1016/j.isci.2024.110963 (PMC11576401; doi:10.1016/j.isci.2024.110963)
Supplement: Table S14. IBD analysis of Khvalynsk, Unakozovo and Nakchik samples, related to Figure 6 [file mmc10.xlsx]

## Sheet: Supplementary Table 14
iid1	iid2	max_IBD	sum_IBD>8.0	n_IBD>8.0	sum_IBD>12.0	n_IBD>12.0	sum_IBD>16.0	n_IBD>16.0	sum_IBD>20.0	n_IBD>20.0
I1722	I2055	127.186	2169.97	70	1964.1	50	1911.27	46	1774.36	38
I2055	I2056	117.618	1617.18	57	1503.8	45	1368.88	35	1334.92	33
I1722	I2056	120.989	1442.6	52	1285.19	36	1206.2	30	1096.14	24
I0434	NL1.2.2	44.3265	794.002	59	427.515	21	341.728	15	192.14	7
I0434	I1722	35.9456	758.549	56	437.705	23	294.837	12	206.076	7
I0434	I2055	26.9209	634.686	47	420.505	24	247.446	12	119.164	5
I2055	NL1.2.2	19.3139	256.573	24	102.02	7	36.1404	2	0	0
I1722	NL1.2.2	18.7601	187.893	19	34.5072	2	18.7601	1	0	0
I0433	I0434	12.2472	165.085	17	12.2472	1	0	0	0	0
I0122	I0434	17.4025	143.53	14	31.3876	2	17.4025	1	0	0
I0434	I2056	12.2558	43.2307	4	12.2558	1	0	0	0	0
I0122	I0433	20.9751	38.5829	3	20.9751	1	20.9751	1	20.9751	1
I0433	I1722	15.322	25.7722	2	15.322	1	0	0	0	0
I0433	NL1.2.2	9.21729	25.5421	3	0	0	0	0	0	0
I0122	NL1.2.2	10.7077	10.7077	1	0	0	0	0	0	0
I0433	I2055	8.242	8.242	1	0	0	0	0	0	0
